# Supplementary material for: Pharmacogenetic analysis of structural variation in the 1000 genomes project using whole genome sequences
Source: Sci Rep. 2024 Oct 1;14:22774. doi: 10.1038/s41598-024-73748-3 (PMC11445439; doi:10.1038/s41598-024-73748-3)
Supplement: Supplementary file 3 — Supplementary Information 3. [file 41598_2024_73748_MOESM3_ESM.xlsx]

## Sheet: Sheet1
Supplementary Table 1. Counts for each population analyzed. Subpopulations were grouped into global populations for analysis.
Population	Subpopulation	Count	Total
AFR	African Ancestry SW	61	661
	African Caribbean	96
	Esan	97
	Esan,Esan	2
	Gambian Mandinka	111
	Gambian Mandinka,Gambian	2
	Luhya	98
	Luhya,Luhya	1
	Mende	83
	Mende,Mende	2
	Yoruba	108
AMR	Colombian	94	347
	Mexican Ancestry	64
	Peruvian	85
	Puerto Rican	104
EAS	Dai Chinese	93	504
	Han Chinese	103
	Japanese	103
	Japanese,Japanese	1
	Kinh Vietnamese	97
	Kinh,Kinh Vietnamese	2
	Southern Han Chinese	105
EUR	British	89	503
	British,English	2
	CEPH	99
	Finnish	96
	Finnish,Finnish	3
	Iberian	104
	Iberian,Spanish	2
	Toscani	107
EUR,AFR*	Iberian,Mende	1
SAS	Bengali	84	489
	Bengali,Bengali	2
	Gujarati	103
	Punjabi	92
	Punjabi,Punjabi	4
	Tamil	102
	Telugu	102
		Total	2504
*Grouped into the "EUR" population
