# Supplementary material for: Pharmacogenetic analysis of structural variation in the 1000 genomes project using whole genome sequences
Source: Sci Rep. 2024 Oct 1;14:22774. doi: 10.1038/s41598-024-73748-3 (PMC11445439; doi:10.1038/s41598-024-73748-3)
Supplement: Supplementary file 5 — Supplementary Information 5. [file 41598_2024_73748_MOESM5_ESM.xlsx]

## Sheet: Sheet1
Supplemental Table 3. Genes and corresponding phenotype with "abnormal, priority, and high risk" according to CPIC.
Gene	Phenotype
ABCG2	Decreased Function
	Poor Function
CACNA1S	Malignant Hyperthermia Susceptibility
CYP2B6	Intermediate Metabolizer
	Poor Metabolizer
CYP2C9	Intermediate Metabolizer
	Poor Metabolizer
CYP2C19	Intermediate Metabolizer
	Likely Intermediate Metabolizer
	Likely Poor Metabolizer
	Poor Metabolizer
	Rapid Metabolizer
	Ultrarapid Metabolizer
CYP2D6	Ultrarapid Metabolizer
	Intermediate Metabolizer
	Poor Metabolizer
CYP3A5	Normal Metabolizer
	Intermediate Metabolizer
	Possible Intermediate Metabolizer
DPYD	Intermediate Metabolizer
	Poor Metabolizer
NUDT15	Possible Intermediate Metabolizer
	Poor Metabolizer
	Intermediate Metabolizer
	Indeterminate
RYR1	Malignant Hyperthermia Susceptibility
SLCO1B1	Decreased Function
	Poor Function
	Possible Decreased Function
TPMT	Intermediate Metabolizer
	Poor Metabolizer
	Possible Intermediate Metabolizer
	Indeterminate
UGT1A1	Poor Metabolizer
