# Supplementary material for: Pharmacogenetic analysis of structural variation in the 1000 genomes project using whole genome sequences
Source: Sci Rep. 2024 Oct 1;14:22774. doi: 10.1038/s41598-024-73748-3 (PMC11445439; doi:10.1038/s41598-024-73748-3)
Supplement: Supplementary file 6 — Supplementary Information 6. [file 41598_2024_73748_MOESM6_ESM.csv]

Supplementary Table 4. List of variants with PHRED-scaled CADD score equal to or greater than 30.
#Chrom	Pos	Ref	Alt	Type	Length	AnnoType	Consequence	ConsScore	ConsDetail	GC	CpG	motifECount	motifEName	motifEHIPos	motifEScoreChng	oAA	nAA	GeneID	FeatureID	GeneName	CCDS	Intron	Exon	cDNApos	relcDNApos	CDSpos	relCDSpos	protPos	relProtPos	Domain	Dst2Splice	Dst2SplType	minDistTSS	minDistTSE	SIFTcat	SIFTval	PolyPhenCat	PolyPhenVal	priPhCons	mamPhCons	verPhCons	priPhyloP	mamPhyloP	verPhyloP	bStatistic	targetScan	mirSVR-Score	mirSVR-E	mirSVR-Aln
7	87133567	G	A	SNV	0	CodingTranscript	NON_SYNONYMOUS	7	missense	0.391	0.027					R	C	ENSG00000085563	ENST00000265724	ABCB1	CCDS5608.1		29/29	4253	0.916	3835	0.998	1279	0.999	hmmpanther			1891	8	deleterious	0	possibly_damaging	0.77	0.983	0.983	0.967	0.651	2.821	3.926	575
7	87133705	G	A	SNV	0	CodingTranscript	NON_SYNONYMOUS	7	missense	0.51	0.04					R	C	ENSG00000085563	ENST00000265724	ABCB1	CCDS5608.1		29/29	4115	0.886	3697	0.962	1233	0.963	ndomain			1753	146	deleterious	0.01	probably_damaging	0.985	0.997	1	1	0.651	2.741	6.012	575
7	87138758	A	G	SNV	0	CodingTranscript	NON_SYNONYMOUS	7	missense	0.497	0.04					W	R	ENSG00000085563	ENST00000265724	ABCB1	CCDS5608.1		27/29	3740	0.805	3322	0.864	1108	0.866	ndomain			9522	3540	deleterious	0	probably_damaging	0.996	0.99	1	1	0.53	2.312	5.072	564
7	87145971	C	G	SNV	0	CodingTranscript	NON_SYNONYMOUS	7	missense	0.45	0.013					A	P	ENSG00000085563	ENST00000265724	ABCB1	CCDS5608.1		25/29	3356	0.722	2938	0.765	980	0.766	ndomain	11	ACCEPTOR	2309	146	deleterious	0	probably_damaging	0.997	0.921	1	1	0.55	2.83	6.09	540
7	87168597	G	C	SNV	0	CodingTranscript	NON_SYNONYMOUS	7	missense	0.55	0.053					S	C	ENSG00000085563	ENST00000265724	ABCB1	CCDS5608.1		20/29	2802	0.603	2384	0.62	795	0.621	ndomain	14	DONOR	60904	35038	deleterious	0.02	probably_damaging	0.957	0.997	0.994	1	0.651	2.851	6.351	505
7	87175304	G	A	SNV	0	CodingTranscript	NON_SYNONYMOUS	7	missense	0.411	0.08					R	C	ENSG00000085563	ENST00000265724	ABCB1	CCDS5608.1		16/29	2180	0.469	1762	0.458	588	0.459	ndomain			4171	39	deleterious	0	probably_damaging	0.948	0.893	0.998	1	0.553	2.865	6.286	475
7	87190583	C	A	SNV	0	CodingTranscript	STOP_GAINED	8	stop_gained	0.377	0					E	*	ENSG00000085563	ENST00000265724	ABCB1	CCDS5608.1		29-Sep	1241	0.267	823	0.214	275	0.215	ncoils	5	DONOR	38918	57024					0.959	0.999	0.947	0.651	2.706	1.537	500
4	89028336	C	G	SNV	0	CodingTranscript	NON_SYNONYMOUS	7	splice,missense	0.344	0.013					R	T	ENSG00000118777	ENST00000237612	ABCG2	CCDS3628.1		16-Oct	1823	0.407	1277	0.649	426	0.65	ndomain	1	DONOR	51729	16915	deleterious	0	probably_damaging	1	0.749	1	1	0.651	2.611	5.479	783
4	89052957	G	A	SNV	0	CodingTranscript	STOP_GAINED	8	splice,stop_gained	0.397	0.04					Q	*	ENSG00000118777	ENST00000237612	ABCG2	CCDS3628.1		16-Apr	922	0.206	376	0.191	126	0.192	ndomain	3	DONOR	26867	40					0.928	0.998	1	0.651	2.688	5.496	798
4	89039413	C	T	SNV	0	Transcript	CANONICAL_SPLICE	6	splice_acceptor	0.338	0.027							ENSG00000118777	ENST00000237612	ABCG2	CCDS3628.1	15-Jun									-1	ACCEPTOR	40652	27992					0.84	0.995	1	0.651	2.862	3.999	774
4	89042946	T	C	SNV	0	Transcript	CANONICAL_SPLICE	6	splice_acceptor	0.391	0.027							ENSG00000118777	ENST00000237612	ABCG2	CCDS3628.1	15-May									-2	ACCEPTOR	37119	31525					0.769	0.929	1	0.53	2.114	4.976	788
4	89016681	A	C	SNV	0	CodingTranscript	STOP_GAINED	8	stop_gained	0.45	0.027					Y	*	ENSG00000118777	ENST00000237612	ABCG2	CCDS3628.1		14/16	2274	0.508	1728	0.878	576	0.879	ndomain	10	DONOR	63384	5260					0.038	0.769	0.995	-0.921	-1.004	0.093	768
4	89016686	G	A	SNV	0	CodingTranscript	STOP_GAINED	8	stop_gained	0.43	0.027					R	*	ENSG00000118777	ENST00000237612	ABCG2	CCDS3628.1		14/16	2269	0.507	1723	0.876	575	0.878	ndomain	15	DONOR	63379	5265					0.092	0.871	1	0.651	0.816	2.553	768
4	89039396	G	A	SNV	0	CodingTranscript	STOP_GAINED	8	stop_gained	0.371	0.027					R	*	ENSG00000118777	ENST00000237612	ABCG2	CCDS3628.1		16-Jul	1252	0.28	706	0.359	236	0.36	ndomain	17	ACCEPTOR	40669	27975					0.992	0.776	0.778	0.651	1.407	1.312	774
1	201008987	TG	T	DEL	1	CodingTranscript	FRAME_SHIFT	7	frameshift	0.623	0.027					Q	X	ENSG00000081248	ENST00000362061	CACNA1S	CCDS1407.1		44/44	5820	0.944	5593	0.995	1865	0.996				4764	346					0.703	0.887	0.991	0.399	0.9	2.732	809
1	201009083	AGTAGCTCT	A	DEL	8	CodingTranscript	FRAME_SHIFT	7	frameshift	0.614	0.025					TELL	TX	ENSG00000081248	ENST00000362061	CACNA1S	CCDS1407.1		44/44	5717	0.927	5490	0.977	1830	0.977				4860	442					0.73	0.997	1	0.399	2.13	4.757	809
1	201016734	C	T	SNV	0	CodingTranscript	NON_SYNONYMOUS	7	missense	0.51	0.013					E	K	ENSG00000081248	ENST00000362061	CACNA1S	CCDS1407.1		37/44	4689	0.76	4462	0.794	1488	0.794	hmmpanther			64846	8092	deleterious	0.03	probably_damaging	0.997	0.954	0.984	1	0.557	2.455	5.793	814
1	201021733	C	T	SNV	0	CodingTranscript	NON_SYNONYMOUS	7	missense	0.57	0.067					R	Q	ENSG00000081248	ENST00000362061	CACNA1S	CCDS1407.1		32/44	4132	0.67	3905	0.695	1302	0.695	ndomain			59847	13091	deleterious	0.02	probably_damaging	0.999	0.992	1	1	0.546	2.296	5.764	814
1	201022621	C	T	SNV	0	CodingTranscript	NON_SYNONYMOUS	7	missense	0.603	0.093					R	Q	ENSG00000081248	ENST00000362061	CACNA1S	CCDS1407.1		30/44	3988	0.647	3761	0.669	1254	0.67	ndomain			58959	13979	deleterious	0	probably_damaging	0.951	0.937	0.998	1	0.581	2.262	5.51	814
1	201029866	A	C	SNV	0	CodingTranscript	NON_SYNONYMOUS	7	missense	0.51	0.027					W	G	ENSG00000081248	ENST00000362061	CACNA1S	CCDS1407.1		26/44	3561	0.578	3334	0.593	1112	0.594	hmmpanther			51714	21224	deleterious	0	probably_damaging	0.998	0.977	1	1	0.53	2.054	4.877	814
1	201030582	G	A	SNV	0	CodingTranscript	NON_SYNONYMOUS	7	missense	0.563	0.04					A	V	ENSG00000081248	ENST00000362061	CACNA1S	CCDS1407.1		25/44	3295	0.534	3068	0.546	1023	0.546	ndomain	15	ACCEPTOR	50998	21940	deleterious	0	probably_damaging	1	0.842	0.999	1	0.557	2.581	6.019	814
1	201030583	C	T	SNV	0	CodingTranscript	NON_SYNONYMOUS	7	missense	0.57	0.04					A	T	ENSG00000081248	ENST00000362061	CACNA1S	CCDS1407.1		25/44	3294	0.534	3067	0.546	1023	0.546	ndomain	14	ACCEPTOR	50997	21941	deleterious	0	probably_damaging	1	0.902	0.988	0.999	0.557	2.581	6.019	814
1	201046206	G	A	SNV	0	CodingTranscript	NON_SYNONYMOUS	7	missense	0.583	0.08					R	C	ENSG00000081248	ENST00000362061	CACNA1S	CCDS1407.1		Dec-44	1896	0.307	1669	0.297	557	0.297	lcompl			35374	37564	deleterious	0	probably_damaging	0.994	0.971	1	1	0.544	2.186	5.646	900
1	201047134	G	A	SNV	0	CodingTranscript	NON_SYNONYMOUS	7	missense	0.57	0.093					R	C	ENSG00000081248	ENST00000362061	CACNA1S	CCDS1407.1		Nov-44	1719	0.279	1492	0.265	498	0.266	ndomain			34446	38492	deleterious	0	probably_damaging	1	0.999	1	1	0.639	2.347	5.804	900
1	201029787	T	C	SNV	0	CodingTranscript	NON_SYNONYMOUS	7	splice,missense	0.536	0.013					Q	R	ENSG00000081248	ENST00000362061	CACNA1S	CCDS1407.1		26/44	3640	0.59	3413	0.607	1138	0.608	ndomain	2	DONOR	51793	21145	deleterious	0.03	probably_damaging	0.993	0.894	1	1	0.53	2.054	4.877	814
1	201054565	T	G	SNV	0	CodingTranscript	NON_SYNONYMOUS	7	splice,missense	0.55	0.04					E	D	ENSG00000081248	ENST00000362061	CACNA1S	CCDS1407.1		Aug-44	1376	0.223	1149	0.204	383	0.204	hmmpanther	2	DONOR	27015	45923	tolerated	0.19	benign	0.009	0.981	1	1	0.468	1.877	1.903	906
1	201010719	T	C	SNV	0	Transcript	CANONICAL_SPLICE	6	splice_acceptor	0.576	0.04							ENSG00000081248	ENST00000362061	CACNA1S	CCDS1407.1	40/43									-2	ACCEPTOR	6495	1483					0.032	0.932	0.987	0.375	2.035	2.314	809
1	201010662	G	A	SNV	0	CodingTranscript	STOP_GAINED	8	stop_gained	0.55	0.027					R	*	ENSG00000081248	ENST00000362061	CACNA1S	CCDS1407.1		41/44	5331	0.865	5104	0.908	1702	0.909	hmmpanther			6438	1540					0.029	0.997	0.803	-0.386	1.275	1.46	809
1	201019600	G	T	SNV	0	CodingTranscript	STOP_GAINED	8	stop_gained	0.536	0.013					Y	*	ENSG00000081248	ENST00000362061	CACNA1S	CCDS1407.1		34/44	4385	0.711	4158	0.74	1386	0.74	hmmpanther			61980	10958					0.958	1	1	-0.435	0.447	0.762	814
7	117180312	GC	G	DEL	1	CodingTranscript	FRAME_SHIFT	7	frameshift	0.45	0.053					C	X	ENSG00000001626	ENST00000003084	CFTR	CCDS5773.1		27-Aug	1161	0.189	1029	0.232	343	0.232	ndomain			60164	126813					0.869	1	1	0.651	1.394	2.206	445
7	117243687	TG	T	DEL	1	CodingTranscript	FRAME_SHIFT	7	frameshift	0.424	0.053					V	X	ENSG00000001626	ENST00000003084	CFTR	CCDS5773.1		17/27	2892	0.472	2760	0.621	920	0.622	ndomain			123539	63438					0.927	1	1	0.581	1.472	2.592	428
7	117144344	C	T	SNV	0	CodingTranscript	NON_SYNONYMOUS	7	missense	0.391	0.013					R	C	ENSG00000001626	ENST00000003084	CFTR	CCDS5773.1		27-Feb	223	0.036	91	0.02	31	0.021	ndomain			24195	19	deleterious	0.01	possibly_damaging	0.677	0.998	0.999	0.999	0.645	2.683	3.071	448
7	117149147	G	A	SNV	0	CodingTranscript	NON_SYNONYMOUS	7	missense	0.338	0.027					R	Q	ENSG00000001626	ENST00000003084	CFTR	CCDS5773.1		27-Mar	356	0.058	224	0.05	75	0.051	ndomain			28998	21886	deleterious	0.01	probably_damaging	0.994	0.997	1	1	0.587	2.678	4.814	447
7	117174348	C	T	SNV	0	CodingTranscript	NON_SYNONYMOUS	7	missense	0.278	0.013					R	C	ENSG00000001626	ENST00000003084	CFTR	CCDS5773.1		27-May	640	0.104	508	0.114	170	0.115	ndomain	19	ACCEPTOR	54199	132778	deleterious	0	probably_damaging	0.973	0.997	1	1	0.581	2.738	2.164	441
7	117180173	C	T	SNV	0	CodingTranscript	NON_SYNONYMOUS	7	missense	0.338	0.013					R	W	ENSG00000001626	ENST00000003084	CFTR	CCDS5773.1		27-Aug	1021	0.167	889	0.2	297	0.201	ndomain	20	ACCEPTOR	60024	126953	deleterious	0	probably_damaging	0.956	0.969	1	1	0.651	2.665	3.619	445
7	117180338	C	T	SNV	0	CodingTranscript	NON_SYNONYMOUS	7	missense	0.43	0.053					R	W	ENSG00000001626	ENST00000003084	CFTR	CCDS5773.1		27-Aug	1186	0.194	1054	0.237	352	0.238	ndomain			60189	126788	deleterious	0	probably_damaging	0.999	0.99	1	1	0.559	2.597	2.593	445
7	117199613	G	C	SNV	0	CodingTranscript	NON_SYNONYMOUS	7	missense	0.384	0.013					W	C	ENSG00000001626	ENST00000003084	CFTR	CCDS5773.1		27-Nov	1620	0.264	1488	0.335	496	0.335	ndomain			80	28191	deleterious	0	probably_damaging	1	0.998	1	1	0.651	2.719	5.733	469
7	117251784	C	T	SNV	0	CodingTranscript	NON_SYNONYMOUS	7	missense	0.371	0.013					R	C	ENSG00000001626	ENST00000003084	CFTR	CCDS5773.1		20/27	3421	0.558	3289	0.74	1097	0.741	ndomain			113	6939	deleterious	0	probably_damaging	1	0.998	1	1	0.651	2.684	4.424	423
7	117267592	G	T	SNV	0	CodingTranscript	NON_SYNONYMOUS	7	missense	0.358	0.027					R	L	ENSG00000001626	ENST00000003084	CFTR	CCDS5773.1		22/27	3617	0.59	3485	0.784	1162	0.785	ndomain	17	ACCEPTOR	15921	373	deleterious	0	possibly_damaging	0.828	0.995	1	1	0.581	2.886	5.599	425
7	117282628	C	T	SNV	0	CodingTranscript	NON_SYNONYMOUS	7	missense	0.397	0.013					A	V	ENSG00000001626	ENST00000003084	CFTR	CCDS5773.1		23/27	3986	0.65	3854	0.867	1285	0.868	ndomain	20	DONOR	4842	24498	deleterious	0.03	probably_damaging	0.999	0.998	1	1	0.645	2.612	5.638	423
7	117304823	G	A	SNV	0	CodingTranscript	NON_SYNONYMOUS	7	missense	0.497	0.013					G	S	ENSG00000001626	ENST00000003084	CFTR	CCDS5773.1		25/27	4177	0.682	4045	0.91	1349	0.911	ndomain			11926	2303	deleterious	0	probably_damaging	1	0.997	1	1	0.651	2.823	5.811	434
7	117188877	G	T	SNV	0	CodingTranscript	NON_SYNONYMOUS	7	splice,missense	0.377	0.013					K	N	ENSG00000001626	ENST00000003084	CFTR	CCDS5773.1		27-Oct	1524	0.249	1392	0.313	464	0.314	ndomain	1	DONOR	68728	118249	deleterious	0	probably_damaging	0.985	0.883	1	1	0.645	2.392	2.615	463
7	117254767	G	T	SNV	0	CodingTranscript	NON_SYNONYMOUS	7	splice,missense	0.344	0					L	F	ENSG00000001626	ENST00000003084	CFTR	CCDS5773.1		21/27	3600	0.587	3468	0.781	1156	0.781	ndomain	1	DONOR	3096	9922	tolerated	0.14	probably_damaging	0.924	0.992	1	1	0.587	2.789	4.479	423
7	117227792	G	A	SNV	0	Transcript	CANONICAL_SPLICE	6	splice_acceptor	0.377	0.013							ENSG00000001626	ENST00000003084	CFTR	CCDS5773.1	26-Nov									-1	ACCEPTOR	28100	12					0.759	1	1	0.651	2.509	5.527	473
7	117246808	G	A	SNV	0	Transcript	CANONICAL_SPLICE	6	splice_donor	0.285	0.013							ENSG00000001626	ENST00000003084	CFTR	CCDS5773.1	18/26									-1	DONOR	40662	1963					0.931	1	1	0.645	2.702	5.538	424
7	117227865	C	T	SNV	0	CodingTranscript	STOP_GAINED	8	stop_gained	0.384	0.013					R	*	ENSG00000001626	ENST00000003084	CFTR	CCDS5773.1		27-Dec	1789	0.292	1657	0.373	553	0.374	ndomain			28173	62					0.987	0.951	0.997	0.651	1.334	1.805	473
15	51520092	TAATGATTGTGCTTCATTATGTGG	T	DEL	23	CodingTranscript	FRAME_SHIFT	7	frameshift	0.434	0.035					FHIMKHNHY	LX	ENSG00000137869	ENST00000396402	CYP19A1	CCDS10139.1		10-Apr	466	0.106	312	0.206	104	0.207	ndomain	16	ACCEPTOR	15094	5413					0.799	1	1	0.651	2.742	5.817	503
15	51503148	G	A	SNV	0	CodingTranscript	STOP_GAINED	8	stop_gained	0.503	0.08					R	*	ENSG00000137869	ENST00000396402	CYP19A1	CCDS10139.1		10-Oct	1523	0.345	1369	0.905	457	0.909	ndomain			5037	31					0.158	0.998	0.994	-0.157	1.436	1.456	510
15	75013005	C	T	SNV	0	CodingTranscript	NON_SYNONYMOUS	7	missense	0.517	0.08					R	Q	ENSG00000140465	ENST00000379727	CYP1A1	CCDS10268.1		7-Jul	1563	0.582	1364	0.886	455	0.889	ndomain			4707	57	deleterious	0.03	probably_damaging	0.999	0.986	1	1	0.646	2.66	6.155	298
15	75013106	C	A	SNV	0	CodingTranscript	NON_SYNONYMOUS	7	missense	0.517	0.027					W	C	ENSG00000140465	ENST00000379727	CYP1A1	CCDS10268.1		7-Jul	1462	0.545	1263	0.821	421	0.822	ndomain	10	ACCEPTOR	4606	45	deleterious	0	probably_damaging	1	0.657	0.996	1	0.646	2.58	6.083	298		-0.572	-18.17	121
15	75013576	C	T	SNV	0	CodingTranscript	NON_SYNONYMOUS	7	missense	0.596	0.067					R	Q	ENSG00000140465	ENST00000379727	CYP1A1	CCDS10268.1		7-May	1329	0.495	1130	0.734	377	0.736	ndomain			4136	515	deleterious	0.01	probably_damaging	0.976	0.97	0.991	1	0.651	2.297	5.81	301
15	75013395	C	A	SNV	0	Transcript	CANONICAL_SPLICE	6	splice_acceptor	0.523	0.027							ENSG00000140465	ENST00000379727	CYP1A1	CCDS10268.1	6-May									-1	ACCEPTOR	4317	334					0.082	0.997	1	0.651	2.415	5.929	301
15	75017781	C	T	SNV	0	Transcript	CANONICAL_SPLICE	6	splice_donor	0.536	0							ENSG00000140465	ENST00000379727	CYP1A1	CCDS10268.1	6-Jan									-1	DONOR	52	4720					0.966	0.999	1	0.551	2.079	2.314	318
15	75013764	C	A	SNV	0	CodingTranscript	STOP_GAINED	8	stop_gained	0.556	0					E	*	ENSG00000140465	ENST00000379727	CYP1A1	CCDS10268.1		7-Apr	1232	0.459	1033	0.671	345	0.674	ndomain	10	DONOR	3948	703					0.09	0.999	0.999	-0.126	0.178	0.897	304
15	75013983	G	A	SNV	0	CodingTranscript	STOP_GAINED	8	stop_gained	0.51	0.04					Q	*	ENSG00000140465	ENST00000379727	CYP1A1	CCDS10268.1		7-Mar	1100	0.41	901	0.585	301	0.588	ndomain			3729	922					0.867	0.234	0.998	0.646	1.075	3.167	304
15	75015234	G	A	SNV	0	CodingTranscript	STOP_GAINED	8	stop_gained	0.629	0.08					Q	*	ENSG00000140465	ENST00000379727	CYP1A1	CCDS10268.1		7-Feb	404	0.15	205	0.133	69	0.135	ndomain			2478	2173					0.039	0.063	0.003	0.557	-0.015	0.11	311
15	75015367	C	T	SNV	0	CodingTranscript	STOP_GAINED	8	stop_gained	0.543	0.027					W	*	ENSG00000140465	ENST00000379727	CYP1A1	CCDS10268.1		7-Feb	271	0.101	72	0.047	24	0.047	ndomain			2345	2306					0.085	0.997	0.999	0.651	2.654	4.097	311
15	75042216	G	A	SNV	0	CodingTranscript	STOP_GAINED	8	stop_gained	0.623	0.053					W	*	ENSG00000140505	ENST00000343932	CYP1A2	CCDS32293.1		7-Feb	200	0.073	137	0.088	46	0.089	ndomain			1031	6328					0.973	1	0.99	0.651	2.646	0.371	409
15	75042217	G	A	SNV	0	CodingTranscript	STOP_GAINED	8	stop_gained	0.629	0.053					W	*	ENSG00000140505	ENST00000343932	CYP1A2	CCDS32293.1		7-Feb	201	0.074	138	0.089	46	0.089	ndomain			1032	6327					0.975	1	0.996	0.651	2.646	1.658	409
15	75047400	C	T	SNV	0	CodingTranscript	STOP_GAINED	8	stop_gained	0.642	0.147					Q	*	ENSG00000140505	ENST00000343932	CYP1A2	CCDS32293.1		7-Jul	1585	0.581	1522	0.981	508	0.984	ndomain			6215	1144					0.179	0.558	0.965	0.451	2	1.637	406
2	38302922	C	A	SNV	0	Transcript	CANONICAL_SPLICE	6	splice_donor	0.636	0.16	1	ENSM00527959234	0	-0.025			ENSG00000138061	ENST00000260630	CYP1B1	CCDS1793.1	2-Jan									-1	DONOR	131	820					0.119	1	1	0.557	2.29	2.541	845
2	38298167	G	A	SNV	0	CodingTranscript	STOP_GAINED	8	stop_gained	0.49	0.027					R	*	ENSG00000138061	ENST00000260630	CYP1B1	CCDS1793.1		3-Mar	1732	0.33	1330	0.815	444	0.818	ndomain			327	37					0.628	0.107	0.937	0.651	1.515	2.223	819
10	94834090	G	T	SNV	0	CodingTranscript	NON_SYNONYMOUS	7	missense	0.623	0.173					R	L	ENSG00000095596	ENST00000224356	CYP26A1	CCDS7426.1		7-Feb	260	0.122	215	0.144	72	0.145	ndomain			443	3552	deleterious	0	possibly_damaging	0.498	0.998	1	1	0.557	2.707	5.545	529
10	94834621	G	T	SNV	0	CodingTranscript	NON_SYNONYMOUS	7	missense	0.662	0.2					W	L	ENSG00000095596	ENST00000224356	CYP26A1	CCDS7426.1		7-Mar	545	0.256	500	0.335	167	0.336	ndomain			974	3021	deleterious	0	probably_damaging	0.923	0.906	0.997	1	0.457	2.615	5.807	529
10	94834290	G	A	SNV	0	Transcript	CANONICAL_SPLICE	6	splice_donor	0.629	0.133							ENSG00000095596	ENST00000224356	CYP26A1	CCDS7426.1	6-Feb									-1	DONOR	643	3352					0.917	1	1	0.457	2.567	5.423	529
19	41600886	TG	T	DEL	1	CodingTranscript	FRAME_SHIFT	7	frameshift	0.583	0.027					L	X	ENSG00000197838	ENST00000330436	CYP2A13	CCDS12571.1		9-Aug	1185	0.681	1185	0.798	395	0.8	ndomain			6510	1214					0.788	1	1	0.48	2.21	2.15	829
19	41600237	C	CA	INS	1	CodingTranscript	FRAME_SHIFT	7	frameshift	0.553	0.054					A	AX	ENSG00000197838	ENST00000330436	CYP2A13	CCDS12571.1		9-Jul	1061	0.61	1061	0.714	354	0.717	ndomain			5860	1863					0.437	0.84	0.999	0.3	2.195	5.217	829
19	41599676	G	C	SNV	0	CodingTranscript	NON_SYNONYMOUS	7	splice,missense	0.596	0.053					A	P	ENSG00000197838	ENST00000330436	CYP2A13	CCDS12571.1		9-Jun	973	0.56	973	0.655	325	0.658	ndomain	1	DONOR	5299	2425	deleterious	0.04	probably_damaging	0.961	0.528	1	1	0.473	2.335	5.351	829
19	41351363	T	A	SNV	0	CodingTranscript	STOP_GAINED	8	stop_gained	0.57	0.053					R	*	ENSG00000255974	ENST00000301141	CYP2A6	CCDS12568.1		9-Jul	1018	0.577	997	0.671	333	0.674	ndomain			606	536					0.686	0.748	0.006	-0.986	0.369	0.03	825
19	41355765	G	A	SNV	0	CodingTranscript	STOP_GAINED	8	stop_gained	0.649	0.107					R	*	ENSG00000255974	ENST00000301141	CYP2A6	CCDS12568.1		9-Feb	322	0.183	301	0.203	101	0.204	ndomain			581	3831					0.371	0.14	0.246	0.177	0.286	0.513	830
19	41510297	G	T	SNV	0	CodingTranscript	STOP_GAINED	8	stop_gained	0.556	0.093					E	*	ENSG00000197408	ENST00000324071	CYP2B6	CCDS12570.1		9-Mar	437	0.143	430	0.291	144	0.293	ndomain			13	2784					0.722	0.869	0.99	0.283	0.846	0.593	862
19	41512884	C	T	SNV	0	CodingTranscript	STOP_GAINED	8	stop_gained	0.49	0.04					R	*	ENSG00000197408	ENST00000324071	CYP2B6	CCDS12570.1		9-Apr	566	0.185	559	0.379	187	0.381	ndomain			2600	197					0.188	0.145	0.984	0.418	1.126	2.492	862
19	41515295	G	T	SNV	0	CodingTranscript	STOP_GAINED	8	stop_gained	0.596	0.04					E	*	ENSG00000197408	ENST00000324071	CYP2B6	CCDS12570.1		9-May	824	0.27	817	0.554	273	0.556	ndomain	6	DONOR	288	7984					0.226	0.922	0.99	0.451	1.069	1.374	856
19	41515932	C	T	SNV	0	CodingTranscript	STOP_GAINED	8	stop_gained	0.583	0.08					Q	*	ENSG00000197408	ENST00000324071	CYP2B6	CCDS12570.1		9-Jun	863	0.283	856	0.58	286	0.582	ndomain			350	7347					0.003	0	0	-0.436	-1.432	-1.869	856
10	96798747	C	A	SNV	0	CodingTranscript	STOP_GAINED	8	stop_gained	0.377	0.013					E	*	ENSG00000138115	ENST00000371270	CYP2C8	CCDS7438.1		9-Aug	1293	0.672	1198	0.813	400	0.816	ndomain			386	31					0.011	0.067	0.171	0.486	0.983	0.505	671		-0.2139	-10.34	120
10	96818190	G	A	SNV	0	CodingTranscript	STOP_GAINED	8	stop_gained	0.377	0.04					R	*	ENSG00000138115	ENST00000371270	CYP2C8	CCDS7438.1		9-May	816	0.424	721	0.489	241	0.492	ndomain			10971	17512					0.018	0	0.001	-0.963	0.099	0.815	675
10	96824564	C	T	SNV	0	CodingTranscript	STOP_GAINED	8	stop_gained	0.351	0					W	*	ENSG00000138115	ENST00000371270	CYP2C8	CCDS7438.1		9-Apr	730	0.38	635	0.431	212	0.433	ndomain	8	DONOR	4597	23886					0.112	0.051	0.241	0.307	1.977	1.642	675
10	96741125	A	T	SNV	0	CodingTranscript	STOP_GAINED	8	splice,stop_gained	0.417	0.013					K	*	ENSG00000138109	ENST00000260682	CYP2C9	CCDS7437.1		9-Jul	1159	0.628	1147	0.779	383	0.782	ndomain	3	DONOR	42697	8023					0.081	0.022	1	0.249	1.722	3.772	624
22	42523528	C	T	SNV	0	CodingTranscript	NON_SYNONYMOUS	7	missense	0.609	0.107					R	H	ENSG00000100197	ENST00000360608	CYP2D6	CCDS46721.1		9-Jul	1209	0.718	1094	0.732	365	0.734	ndomain			2384	970	deleterious	0.01	probably_damaging	0.999	0.96	0.999	1	0.55	2.28	5.712	231
10	135346282	T	A	SNV	0	CodingTranscript	STOP_GAINED	8	stop_gained	0.49	0.027					Y	*	ENSG00000130649	ENST00000463117	CYP2E1	CCDS7686.1		11-Jul	1007	0.527	735	0.496	245	0.497	ndomain			1202	91					0.025	0	0.005	0.53	-0.251	0.223	782
10	135350608	C	T	SNV	0	CodingTranscript	STOP_GAINED	8	stop_gained	0.483	0.027					R	*	ENSG00000130649	ENST00000463117	CYP2E1	CCDS7686.1		11-Sep	1281	0.67	1009	0.681	337	0.684	ndomain			397	1708					0.003	0.008	0.042	0.585	0.589	0.575	780
1	60375507	ATTCCAATCCT	A	DEL	10	CodingTranscript	FRAME_SHIFT	7	frameshift	0.362	0					KDWN	X	ENSG00000134716	ENST00000371204	CYP2J2	CCDS613.1		9-May	844	0.445	800	0.53	267	0.532	ndomain			3394	67					0.799	0.995	1	0.651	2.825	5.614	580
1	60373500	G	A	SNV	0	CodingTranscript	STOP_GAINED	8	stop_gained	0.51	0.04					R	*	ENSG00000134716	ENST00000371204	CYP2J2	CCDS613.1		9-Jun	1005	0.53	961	0.637	321	0.639	ndomain			5411	14508					0.102	0.981	0.999	-0.157	1.36	1.623	580
1	60375565	C	T	SNV	0	CodingTranscript	STOP_GAINED	8	stop_gained	0.384	0					W	*	ENSG00000134716	ENST00000371204	CYP2J2	CCDS613.1		9-May	796	0.42	752	0.498	251	0.5	ndomain			3346	19					0.044	0.796	0.75	0.645	1.524	1.332	580
11	14913613	GCAGCC	G	DEL	5	CodingTranscript	FRAME_SHIFT	7	frameshift	0.639	0.13					GL	X	ENSG00000186104	ENST00000334636	CYP2R1	CCDS7818.1		5-Jan	181	0.112	134	0.089	45	0.09	lcompl			181	11434					0.984	1	1	0.457	2.661	4.496	413
11	14913621	GGCGGCCC	G	DEL	7	CodingTranscript	FRAME_SHIFT	7	frameshift	0.643	0.141					GPP	X	ENSG00000186104	ENST00000334636	CYP2R1	CCDS7818.1		5-Jan	171	0.106	124	0.082	42	0.084	lcompl			171	11442					0.978	1	1	0.457	2.661	5.429	413
11	14900719	C	T	SNV	0	CodingTranscript	NON_SYNONYMOUS	7	missense	0.404	0.013					R	Q	ENSG00000186104	ENST00000334636	CYP2R1	CCDS7818.1		5-Apr	1318	0.817	1271	0.844	424	0.846	ndomain			6669	963	deleterious	0.01	probably_damaging	0.999	0.997	1	1	0.651	2.879	4.617	389
11	14900660	C	G	SNV	0	CodingTranscript	NON_SYNONYMOUS	7	splice,missense	0.397	0.04					G	R	ENSG00000186104	ENST00000334636	CYP2R1	CCDS7818.1		5-Apr	1377	0.854	1330	0.883	444	0.886	ndomain	1	DONOR	6728	1052	deleterious	0	probably_damaging	1	0.859	0.99	1	0.651	2.879	6.296	389
11	14907464	C	A	SNV	0	Transcript	CANONICAL_SPLICE	6	splice_acceptor	0.351	0							ENSG00000186104	ENST00000334636	CYP2R1	CCDS7818.1	4-Jan									-1	ACCEPTOR	60	5284					0.823	1	1	0.651	2.938	6.421	399
11	14907321	C	T	SNV	0	Transcript	CANONICAL_SPLICE	6	splice_donor	0.318	0.013							ENSG00000186104	ENST00000334636	CYP2R1	CCDS7818.1	4-Feb									-1	DONOR	67	5141					0.938	1	1	0.645	2.933	6.417	399
11	14900720	G	A	SNV	0	CodingTranscript	STOP_GAINED	8	stop_gained	0.397	0.013					R	*	ENSG00000186104	ENST00000334636	CYP2R1	CCDS7818.1		5-Apr	1317	0.816	1270	0.843	424	0.846	ndomain			6668	962					0.996	0.999	1	0.651	1.548	2.074	389
11	14902249	G	A	SNV	0	CodingTranscript	STOP_GAINED	8	stop_gained	0.351	0.04					R	*	ENSG00000186104	ENST00000334636	CYP2R1	CCDS7818.1		5-Mar	480	0.298	433	0.288	145	0.289	ndomain			5139	69					0.978	1	1	0.557	2.783	5.859	392
19	41704468	C	T	SNV	0	CodingTranscript	STOP_GAINED	8	stop_gained	0.649	0.053					Q	*	ENSG00000167600	ENST00000310054	CYP2S1	CCDS12573.1		9-Apr	811	0.292	595	0.393	199	0.395	ndomain			4841	2737					0.865	0.999	0.979	0.298	2.387	1.307	851
7	99463528	G	T	SNV	0	Transcript	CANONICAL_SPLICE	6	splice_acceptor	0.298	0							ENSG00000021461	ENST00000222382	CYP3A43	CCDS5675.1	12-Dec									-1	ACCEPTOR	37789	97					0.335	0.78	1	0.198	1.771	3.603	369
7	99436781	C	G	SNV	0	CodingTranscript	STOP_GAINED	8	stop_gained	0.358	0.013					Y	*	ENSG00000021461	ENST00000222382	CYP3A43	CCDS5675.1		13-Mar	204	0.135	204	0.135	68	0.135	ndomain	15	DONOR	11042	263					0.408	0.195	0.306	-1.406	0.404	0.466	394		-0.2438	-23.41	140
7	99264313	C	G	SNV	0	Transcript	CANONICAL_SPLICE	6	splice_acceptor	0.464	0.013							ENSG00000106258	ENST00000222982	CYP3A5	CCDS5672.1	12-May									-1	ACCEPTOR	9887	27					0.97	0.996	1	0.651	1.776	4.745	380
7	99247731	G	A	SNV	0	CodingTranscript	STOP_GAINED	8	stop_gained	0.377	0					Q	*	ENSG00000106258	ENST00000222982	CYP3A5	CCDS5672.1		13-Dec	1478	0.859	1378	0.913	460	0.916	ndomain			26469	1908					0.553	0.978	1	0.557	2.147	5.157	369
7	99260462	G	T	SNV	0	CodingTranscript	STOP_GAINED	8	stop_gained	0.49	0.04					S	*	ENSG00000106258	ENST00000222982	CYP3A5	CCDS5672.1		13-Sep	942	0.548	842	0.558	281	0.56	ndomain			744	704					0.207	0.038	0.01	0.651	0.266	0.367	377
7	99261643	A	T	SNV	0	CodingTranscript	STOP_GAINED	8	stop_gained	0.325	0.027					L	*	ENSG00000106258	ENST00000222982	CYP3A5	CCDS5672.1		13-Aug	846	0.492	746	0.494	249	0.496	ndomain			438	478					0.011	0.692	0.987	0.53	1.706	3.675	377
7	99264289	A	C	SNV	0	CodingTranscript	STOP_GAINED	8	stop_gained	0.457	0.013					Y	*	ENSG00000106258	ENST00000222982	CYP3A5	CCDS5672.1		13-Jun	556	0.323	456	0.302	152	0.303	ndomain			9911	51					0.949	0.859	0.915	0.53	0.39	0.269	380	90
7	99311155	G	A	SNV	0	CodingTranscript	STOP_GAINED	8	stop_gained	0.397	0.027					R	*	ENSG00000160870	ENST00000336374	CYP3A7	CCDS5673.1		13-Sep	805	0.408	802	0.53	268	0.533	ndomain	4	ACCEPTOR	495	380					0.445	0.014	0.966	0.457	0.59	0.915	408
1	47399618	C	A	SNV	0	CodingTranscript	NON_SYNONYMOUS	7	splice,missense	0.583	0.053					G	C	ENSG00000187048	ENST00000310638	CYP4A11	CCDS543.1		12-Sep	1254	0.496	1222	0.783	408	0.786	ndomain	1	DONOR	301	8	deleterious	0	probably_damaging	0.999	0.961	0.943	1	0.645	1.189	4.245	659
1	47398654	C	T	SNV	0	Transcript	CANONICAL_SPLICE	6	splice_donor	0.523	0							ENSG00000187048	ENST00000310638	CYP4A11	CCDS543.1	11-Oct									-1	DONOR	1265	551					0.86	0.884	1	0.645	0.334	2.448	655
1	47401295	G	A	SNV	0	CodingTranscript	STOP_GAINED	8	stop_gained	0.543	0.013					Q	*	ENSG00000187048	ENST00000310638	CYP4A11	CCDS543.1		12-May	567	0.224	535	0.343	179	0.345	ndomain			5803	1670					0.295	0.002	0	0.645	0.587	0.319	660
1	47403806	G	A	SNV	0	CodingTranscript	STOP_GAINED	8	stop_gained	0.497	0.013					Q	*	ENSG00000187048	ENST00000310638	CYP4A11	CCDS543.1		12-Feb	231	0.091	199	0.128	67	0.129	ndomain	4	ACCEPTOR	3292	4181					0.001	0.013	0.003	-0.268	0.687	0.681	661
1	47610221	G	A	SNV	0	Transcript	CANONICAL_SPLICE	6	splice_acceptor	0.543	0.053							ENSG00000162365	ENST00000371891	CYP4A22	CCDS30707.1	11-Jul									-1	ACCEPTOR	7094	1935					0.649	0.818	1	0.187	0.838	4.249	740
1	47609066	G	A	SNV	0	Transcript	CANONICAL_SPLICE	6	splice_donor	0.583	0.013							ENSG00000162365	ENST00000371891	CYP4A22	CCDS30707.1	11-May									-1	DONOR	5939	3090					0.236	0.834	1	0.187	1.124	4.381	740
1	47609589	G	T	SNV	0	Transcript	CANONICAL_SPLICE	6	splice_donor	0.596	0.04							ENSG00000162365	ENST00000371891	CYP4A22	CCDS30707.1	11-Jun									-1	DONOR	6462	2567					0.617	0.915	1	0.187	1.11	3.54	740
1	47609043	C	T	SNV	0	CodingTranscript	STOP_GAINED	8	stop_gained	0.556	0.013					Q	*	ENSG00000162365	ENST00000371891	CYP4A22	CCDS30707.1		12-May	644	0.254	613	0.393	205	0.395	ndomain			5916	3113					0.269	0.262	0.251	0.187	-0.29	-0.275	740
1	47610061	C	T	SNV	0	CodingTranscript	STOP_GAINED	8	stop_gained	0.517	0.013					Q	*	ENSG00000162365	ENST00000371891	CYP4A22	CCDS30707.1		12-Jul	854	0.337	823	0.528	275	0.53	ndomain			6934	2095					0.704	0.023	0.826	0.187	0.838	0.996	740
1	47278202	G	T	SNV	0	CodingTranscript	NON_SYNONYMOUS	7	missense	0.596	0.027					W	C	ENSG00000142973	ENST00000371923	CYP4B1	CCDS41328.1		12-Apr	438	0.208	402	0.261	134	0.262	ndomain			1427	1459	deleterious	0	probably_damaging	1	0.981	1	1	0.587	2.798	6.172	653
1	47279899	G	A	SNV	0	CodingTranscript	NON_SYNONYMOUS	7	missense	0.556	0.04					R	Q	ENSG00000142973	ENST00000371923	CYP4B1	CCDS41328.1		12-Jul	830	0.393	794	0.516	265	0.518	ndomain	19	ACCEPTOR	848	239	deleterious	0	probably_damaging	0.931	0.901	0.953	1	0.544	2.644	5.684	653
1	47282734	A	T	SNV	0	CodingTranscript	NON_SYNONYMOUS	7	missense	0.53	0.04					K	I	ENSG00000142973	ENST00000371923	CYP4B1	CCDS41328.1		12-Sep	1124	0.533	1088	0.707	363	0.709	ndomain	15	ACCEPTOR	14	120	deleterious	0	possibly_damaging	0.851	0.955	0.995	1	0.53	2.226	5.155	650
1	47282772	C	T	SNV	0	CodingTranscript	NON_SYNONYMOUS	7	missense	0.556	0.04					R	C	ENSG00000142973	ENST00000371923	CYP4B1	CCDS41328.1		12-Sep	1162	0.551	1126	0.732	376	0.734	ndomain			52	82	deleterious	0	probably_damaging	1	0.988	0.994	1	0.651	2.758	6.243	650
1	47284301	A	C	SNV	0	Transcript	CANONICAL_SPLICE	6	splice_acceptor	0.51	0.027							ENSG00000142973	ENST00000371923	CYP4B1	CCDS41328.1	11-Nov									-2	ACCEPTOR	1581	42					0.041	0.957	1	0.53	2.221	4.437	650
1	47276622	G	T	SNV	0	Transcript	CANONICAL_SPLICE	6	splice_donor	0.55	0.027							ENSG00000142973	ENST00000371923	CYP4B1	CCDS41328.1	11-Feb									-1	DONOR	124	100					0.004	0.724	0.998	-0.13	1.419	2.555	652
1	47276584	T	A	SNV	0	CodingTranscript	STOP_GAINED	8	stop_gained	0.589	0.04					Y	*	ENSG00000142973	ENST00000371923	CYP4B1	CCDS41328.1		12-Feb	321	0.152	285	0.185	95	0.186	ndomain			162	62					0.446	1	0.998	0.53	0.414	0.249	652
19	15990239	C	A	SNV	0	Transcript	CANONICAL_SPLICE	6	splice_acceptor	0.556	0.053							ENSG00000186115	ENST00000221700	CYP4F2	CCDS12336.1	12-Nov									-1	ACCEPTOR	6597	209					0.517	0.955	1	0.486	1.673	3.99	976
1	97839116	CCTGCCCACAGGCCAGG	C	DEL	16	CodingTranscript	FRAME_SHIFT	7	splice,frameshift	0.482	0.012					GLACGQ	X	ENSG00000188641	ENST00000370192	DPYD	CCDS30777.1		16/23	2144	0.486	2043	0.664	681	0.664	ndomain	1	DONOR	547448	295818					0.955	1	1	0.581	2.773	5.617	879
1	97658762	C	T	SNV	0	CodingTranscript	NON_SYNONYMOUS	7	missense	0.45	0.013					D	N	ENSG00000188641	ENST00000370192	DPYD	CCDS30777.1		20/23	2586	0.586	2485	0.807	829	0.809	ndomain			97283	115463	deleterious	0.01	probably_damaging	1	0.996	0.997	1	0.645	2.828	5.814	795
1	98039427	G	A	SNV	0	CodingTranscript	NON_SYNONYMOUS	7	missense	0.437	0.04					R	W	ENSG00000188641	ENST00000370192	DPYD	CCDS30777.1		23-Nov	1329	0.301	1228	0.399	410	0.4	ndomain			347153	496128	deleterious	0	probably_damaging	0.979	0.87	1	1	0.645	2.734	5.358	816
1	98058925	G	A	SNV	0	CodingTranscript	NON_SYNONYMOUS	7	missense	0.477	0.053					S	F	ENSG00000188641	ENST00000370192	DPYD	CCDS30777.1		23-Oct	1078	0.244	977	0.317	326	0.318	ndomain	19	ACCEPTOR	327655	515626	deleterious	0.05	possibly_damaging	0.752	0.997	1	1	0.651	2.938	5.631	718
1	97700550	C	A	SNV	0	CodingTranscript	NON_SYNONYMOUS	7	splice,missense	0.417	0.013					G	V	ENSG00000188641	ENST00000370192	DPYD	CCDS30777.1		19/23	2401	0.544	2300	0.747	767	0.748	ndomain	1	ACCEPTOR	139071	87962	deleterious	0	probably_damaging	1	0.54	0.997	1	0.553	2.713	6.205	870
1	98293683	G	A	SNV	0	CodingTranscript	STOP_GAINED	8	stop_gained	0.43	0.04					R	*	ENSG00000188641	ENST00000370192	DPYD	CCDS30777.1		23-Mar	321	0.073	220	0.071	74	0.072	ndomain	14	DONOR	92871	108369					0.998	1	1	0.559	1.355	3.233	854
1	169487673	G	A	SNV	0	CodingTranscript	NON_SYNONYMOUS	7	missense	0.497	0.053					R	C	ENSG00000198734	ENST00000367797	F5	CCDS1281.1		23/25	6524	0.929	6322	0.947	2108	0.948	ndomain			68154	4269	deleterious	0	probably_damaging	0.991	0.997	0.966	0.904	0.587	2.662	1.954	619
1	169483698	C	A	SNV	0	Transcript	CANONICAL_SPLICE	6	splice_acceptor	0.305	0							ENSG00000198734	ENST00000367797	F5	CCDS1281.1	24/24									-1	ACCEPTOR	1286	294					0.578	1	1	0.587	2.456	4.821	623
1	169498890	C	T	SNV	0	CodingTranscript	STOP_GAINED	8	stop_gained	0.371	0.027					W	*	ENSG00000198734	ENST00000367797	F5	CCDS1281.1		16/25	5577	0.794	5375	0.805	1792	0.806	ndomain			56937	15486					0.221	0.495	0.987	0.553	1.241	3.189	622
1	169510576	A	T	SNV	0	CodingTranscript	STOP_GAINED	8	stop_gained	0.523	0.027					L	*	ENSG00000198734	ENST00000367797	F5	CCDS1281.1		13/25	3954	0.563	3752	0.562	1251	0.562	lcompl			45251	27172					0.001	0	0	-1.089	-0.675	-0.547	626
X	153760408	A	C	SNV	0	CodingTranscript	STOP_GAINED	8	stop_gained	0.616	0.04					Y	*	ENSG00000160211	ENST00000393562	G6PD	CCDS14756.2		13-Dec	1926	0.732	1542	0.941	514	0.943	ndomain	6	DONOR	882	110					0.16	0.38	0.91	-0.525	-0.904	-0.473
11	67351642	T	G	SNV	0	Transcript	CANONICAL_SPLICE	6	splice_donor	0.642	0.093							ENSG00000084207	ENST00000398606	GSTP1	CCDS41679.1	6-Feb									-2	DONOR	37	894					0.057	0.995	0.999	0.449	1.883	2.635	408
11	67351984	G	A	SNV	0	CodingTranscript	STOP_GAINED	8	stop_gained	0.662	0.133					W	*	ENSG00000084207	ENST00000398606	GSTP1	CCDS41679.1		7-Mar	336	0.348	87	0.137	29	0.138	ndomain			58	552					0.976	1	1	-0.14	1.368	1.259	408
19	39734548	C	T	SNV	0	Transcript	CANONICAL_SPLICE	6	splice_acceptor	0.715	0.093							ENSG00000197110	ENST00000413851	IFNL3	CCDS12530.1	4-Mar									-1	ACCEPTOR	1099	302					0.255	0.359	0.742	0.198	1.931	2.483	862
8	18080016	G	T	SNV	0	CodingTranscript	STOP_GAINED	8	stop_gained	0.444	0.027					E	*	ENSG00000171428	ENST00000545197	NAT1	CCDS55205.1		5-May	885	0.428	646	0.61	216	0.614	ndomain			730	183					0.449	0.912	1	0.455	2.129	2.722	923
13	48619870	C	CT	INS	1	CodingTranscript	FRAME_SHIFT	7	frameshift	0.473	0.027					Q	LX	ENSG00000136159	ENST00000258662	NUDT15	CCDS9407.1		3-Mar	610	0.291	430	0.869	144	0.878	ndomain			8167	1488					0.863	1	1	0.557	2.544	4.377	665
13	48612039	G	A	SNV	0	CodingTranscript	NON_SYNONYMOUS	7	splice,missense	0.642	0.187	2	ENSM00525069938	0	0.015	G	S	ENSG00000136159	ENST00000258662	NUDT15	CCDS9407.1		3-Jan	337	0.161	157	0.317	53	0.323	ndomain	2	DONOR	87	9320	deleterious	0.02	probably_damaging	0.998	0.959	1	1	0.462	1.248	3.676	660
13	48612039	G	C	SNV	0	CodingTranscript	NON_SYNONYMOUS	7	splice,missense	0.642	0.187	2	ENSM00525069938	0	-0.043	G	R	ENSG00000136159	ENST00000258662	NUDT15	CCDS9407.1		3-Jan	337	0.161	157	0.317	53	0.323	ndomain	2	DONOR	87	9320	deleterious	0.03	probably_damaging	0.984	0.959	1	1	0.462	1.248	3.676	660
7	75614244	C	T	SNV	0	CodingTranscript	NON_SYNONYMOUS	7	missense	0.722	0.227					R	C	ENSG00000127948	ENST00000461988	POR	CCDS5579.1		16-Nov	1321	0.524	1216	0.595	406	0.597	ndomain			645	382	deleterious	0.01	possibly_damaging	0.732	0.99	1	1	0.651	2.426	5.501	666
7	75615047	C	T	SNV	0	CodingTranscript	NON_SYNONYMOUS	7	missense	0.709	0.16					R	C	ENSG00000127948	ENST00000461988	POR	CCDS5579.1		13/16	1654	0.656	1549	0.758	517	0.76	ndomain			159	17	deleterious	0	probably_damaging	0.999	0.986	1	1	0.557	1.101	3.748	662
7	75615369	C	T	SNV	0	CodingTranscript	NON_SYNONYMOUS	7	missense	0.675	0.12					R	W	ENSG00000127948	ENST00000461988	POR	CCDS5579.1		14/16	1903	0.755	1798	0.88	600	0.882	ndomain	18	DONOR	481	306	deleterious	0	probably_damaging	0.998	0.961	1	1	0.557	2.296	0.748	662
7	75612953	A	T	SNV	0	CodingTranscript	NON_SYNONYMOUS	7	splice,missense	0.623	0.067					R	W	ENSG00000127948	ENST00000461988	POR	CCDS5579.1		16-Sep	1051	0.417	946	0.463	316	0.465	ndomain	2	DONOR	155	159	deleterious	0	probably_damaging	0.989	0.832	1	1	0.455	1.97	0.87	666
7	75615241	G	T	SNV	0	CodingTranscript	NON_SYNONYMOUS	7	splice,missense	0.709	0.147					G	V	ENSG00000127948	ENST00000461988	POR	CCDS5579.1		14/16	1775	0.704	1670	0.817	557	0.819	ndomain	1	ACCEPTOR	353	178	deleterious	0	possibly_damaging	0.81	0.737	0.999	1	0.557	1.143	3.592	662
7	75611641	G	A	SNV	0	Transcript	CANONICAL_SPLICE	6	splice_donor	0.623	0.107							ENSG00000127948	ENST00000461988	POR	CCDS5579.1	15-Aug									-1	DONOR	412	1471					0.909	1	1	0.557	2.491	4.039	671
20	48156125	G	A	SNV	0	CodingTranscript	NON_SYNONYMOUS	7	missense	0.669	0.08					R	C	ENSG00000124212	ENST00000244043	PTGIS	CCDS13419.1		10-May	685	0.123	655	0.436	219	0.438	ndomain	19	DONOR	28529	31687	deleterious	0.05	probably_damaging	1	0.918	0.427	0.992	0.557	2.483	4.592	889
20	48184580	C	A	SNV	0	CodingTranscript	NON_SYNONYMOUS	7	splice,missense	0.742	0.227					R	L	ENSG00000124212	ENST00000244043	PTGIS	CCDS13419.1		10-Jan	104	0.019	74	0.049	25	0.05	ndomain	1	DONOR	74	60142	deleterious	0	possibly_damaging	0.774	0.48	0.999	1	0.298	1.248	1.269	906
20	48130763	C	T	SNV	0	Transcript	CANONICAL_SPLICE	6	splice_donor	0.57	0.067							ENSG00000124212	ENST00000244043	PTGIS	CCDS13419.1	9-Jul									-1	DONOR	53891	6325					0.474	0.998	1	0.557	2.143	4.728	819
19	38973995	AC	A	DEL	1	CodingTranscript	FRAME_SHIFT	7	frameshift	0.629	0.133					P	X	ENSG00000196218	ENST00000359596	RYR1	CCDS33011.1		33/106	4774	0.316	4774	0.316	1592	0.316	hmmpanther			49526	104065					0.834	0.994	1	0.457	2.339	5.751	671
19	39061244	CAG	C	DEL	2	Transcript	CANONICAL_SPLICE	6	splice_acceptor	0.474	0.04							ENSG00000196218	ENST00000359596	RYR1	CCDS33011.1	93/105									-1	ACCEPTOR	3678	1639					0.894	0.996	1	0.557	2.655	5.841	587
19	39016134	T	TA	INS	1	CodingTranscript	STOP_GAINED	8	frameshift,stop_gained	0.647	0.121					Y	*	ENSG00000196218	ENST00000359596	RYR1	CCDS33011.1		71/106	10618	0.702	10618	0.702	3540	0.703	hmmpanther	8	DONOR	13923	9680					0.995	0.997	1	0.53	1.863	4.499	601
19	38943632	G	A	SNV	0	CodingTranscript	NON_SYNONYMOUS	7	missense	0.675	0.147	1	ENSM00531305210	0	0	R	H	ENSG00000196218	ENST00000359596	RYR1	CCDS33011.1		13/106	1418	0.094	1418	0.094	473	0.094	ndomain			19162	134429	deleterious	0	probably_damaging	0.982	0.998	1	1	0.553	2.331	5.547	667
19	39017654	C	T	SNV	0	CodingTranscript	NON_SYNONYMOUS	7	missense	0.536	0.013					R	W	ENSG00000196218	ENST00000359596	RYR1	CCDS33011.1		72/106	10648	0.704	10648	0.704	3550	0.705	hmmpanther			1542	60	deleterious	0	probably_damaging	0.936	0.806	1	1	0.462	2.247	2.005	601
19	39023167	G	C	SNV	0	CodingTranscript	NON_SYNONYMOUS	7	missense	0.576	0.013					D	H	ENSG00000196218	ENST00000359596	RYR1	CCDS33011.1		77/106	11179	0.739	11179	0.739	3727	0.74	hmmpanther	15	DONOR	4437	2648	deleterious	0.04	possibly_damaging	0.879	0.841	0.951	1	0.651	2.668	5.664	594
19	39026698	G	A	SNV	0	CodingTranscript	NON_SYNONYMOUS	7	missense	0.576	0.027					E	K	ENSG00000196218	ENST00000359596	RYR1	CCDS33011.1		82/106	11578	0.766	11578	0.766	3860	0.766	hmmpanther	13	DONOR	1071	5	deleterious	0	probably_damaging	0.98	0.979	0.999	1	0.651	2.263	5.304	590
19	39028586	A	T	SNV	0	CodingTranscript	NON_SYNONYMOUS	7	missense	0.55	0.053					E	V	ENSG00000196218	ENST00000359596	RYR1	CCDS33011.1		84/106	11675	0.772	11675	0.772	3892	0.773	ndomain	15	DONOR	818	728	deleterious	0	probably_damaging	0.966	0.982	0.969	1	0.441	2.176	4.639	589
19	39061260	G	A	SNV	0	CodingTranscript	NON_SYNONYMOUS	7	missense	0.464	0.04					R	Q	ENSG00000196218	ENST00000359596	RYR1	CCDS33011.1		94/106	13673	0.904	13673	0.904	4558	0.905	ndomain	14	ACCEPTOR	3693	1625	deleterious	0	probably_damaging	0.994	0.972	0.999	0.999	0.557	2.655	5.841	587
19	39071100	G	A	SNV	0	CodingTranscript	NON_SYNONYMOUS	7	missense	0.556	0.08					E	K	ENSG00000196218	ENST00000359596	RYR1	CCDS33011.1		101/106	14602	0.966	14602	0.966	4868	0.966	ndomain			146630	6961	deleterious	0	probably_damaging	0.995	0.937	0.999	1	0.457	2.498	5.698	572
19	39075635	A	G	SNV	0	CodingTranscript	NON_SYNONYMOUS	7	missense	0.583	0.147					D	G	ENSG00000196218	ENST00000359596	RYR1	CCDS33011.1		102/106	14699	0.972	14699	0.972	4900	0.973	ndomain			151165	2426	deleterious	0	probably_damaging	0.997	0.971	0.995	1	0.365	2.144	4.829	529
19	39075728	C	T	SNV	0	CodingTranscript	NON_SYNONYMOUS	7	missense	0.583	0.107					A	V	ENSG00000196218	ENST00000359596	RYR1	CCDS33011.1		102/106	14792	0.979	14792	0.979	4931	0.979	lcompl	12	DONOR	151258	2333	deleterious	0	probably_damaging	0.996	0.976	1	1	0.444	2.655	5.847	529
19	38943653	A	T	SNV	0	CodingTranscript	NON_SYNONYMOUS	7	splice,missense	0.722	0.173	1	ENSM00525098947	1	-0.137	E	V	ENSG00000196218	ENST00000359596	RYR1	CCDS33011.1		13/106	1439	0.095	1439	0.095	480	0.095	ndomain	2	DONOR	19183	134408	deleterious	0	probably_damaging	0.994	0.979	1	1	0.452	1.844	4.537	667
19	38954490	A	T	SNV	0	CodingTranscript	NON_SYNONYMOUS	7	splice,missense	0.649	0.053					K	M	ENSG00000196218	ENST00000359596	RYR1	CCDS33011.1		22/106	2786	0.184	2786	0.184	929	0.184	ndomain	1	DONOR	30020	123571	deleterious	0.01	probably_damaging	0.999	0.946	1	1	0.353	1.695	4.391	675
19	38989883	G	A	SNV	0	CodingTranscript	NON_SYNONYMOUS	7	splice,missense	0.596	0.08					G	S	ENSG00000196218	ENST00000359596	RYR1	CCDS33011.1		43/106	7027	0.465	7027	0.465	2343	0.465	ndomain	1	DONOR	3028	65986	tolerated	0.06	possibly_damaging	0.519	0.203	0.966	0.999	0.307	1.886	3.515	637
19	38991629	C	T	SNV	0	CodingTranscript	NON_SYNONYMOUS	7	splice,missense	0.649	0.093					T	M	ENSG00000196218	ENST00000359596	RYR1	CCDS33011.1		47/106	7613	0.504	7613	0.504	2538	0.504	hmmpanther	2	DONOR	4774	64240	deleterious	0	probably_damaging	0.926	0.914	1	1	0.486	2.256	5.313	632
19	38993366	A	T	SNV	0	CodingTranscript	NON_SYNONYMOUS	7	splice,missense	0.715	0.133					R	W	ENSG00000196218	ENST00000359596	RYR1	CCDS33011.1		48/106	7834	0.518	7834	0.518	2612	0.518	hmmpanther	2	DONOR	6511	62503	deleterious	0.01	benign	0.43	0.464	1	1	0.379	1.834	2.862	632
19	39026032	G	T	SNV	0	CodingTranscript	NON_SYNONYMOUS	7	splice,missense	0.483	0.013					S	I	ENSG00000196218	ENST00000359596	RYR1	CCDS33011.1		81/106	11516	0.762	11516	0.762	3839	0.762	hmmpanther	1	DONOR	632	126	deleterious	0	possibly_damaging	0.88	0.754	0.998	1	0.55	1.103	3.752	591
19	39014567	C	T	SNV	0	CodingTranscript	STOP_GAINED	8	splice,stop_gained	0.629	0.08					Q	*	ENSG00000196218	ENST00000359596	RYR1	CCDS33011.1		70/106	10453	0.691	10453	0.691	3485	0.692	hmmpanther	3	DONOR	860	339					0.694	0.495	0.572	0.402	0.795	0.61	601
19	39076730	G	A	SNV	0	Transcript	CANONICAL_SPLICE	6	splice_acceptor	0.556	0.08							ENSG00000196218	ENST00000359596	RYR1	CCDS33011.1	103/105									-1	ACCEPTOR	152260	1331					0.969	1	1	0.646	2.183	3.797	529
19	39025461	T	C	SNV	0	Transcript	CANONICAL_SPLICE	6	splice_donor	0.616	0.08							ENSG00000196218	ENST00000359596	RYR1	CCDS33011.1	79/105									-2	DONOR	61	354					0.957	0.998	0.999	0.455	2.032	4.555	592
19	38951103	C	T	SNV	0	CodingTranscript	STOP_GAINED	8	stop_gained	0.636	0.08					R	*	ENSG00000196218	ENST00000359596	RYR1	CCDS33011.1		20/106	2449	0.162	2449	0.162	817	0.162	hmmpanther			26633	126958					0.978	0.451	0.58	0.291	0.093	0.535	671
19	38987106	C	T	SNV	0	CodingTranscript	STOP_GAINED	8	stop_gained	0.603	0.08					R	*	ENSG00000196218	ENST00000359596	RYR1	CCDS33011.1		41/106	6721	0.445	6721	0.445	2241	0.445	ndomain			251	68763					0.996	1	1	0.55	2.546	3.949	645
3	121616327	AC	A	DEL	1	CodingTranscript	FRAME_SHIFT	7	frameshift	0.47	0.013					T	X	ENSG00000163406	ENST00000489711	SLC15A2	CCDS3007.1		22-Mar	675	0.119	287	0.131	96	0.132	ndomain			2142	18159					0.99	1	1	0.651	2.721	3.926	383
3	121615317	G	A	SNV	0	CodingTranscript	NON_SYNONYMOUS	7	missense	0.457	0.027					R	H	ENSG00000163406	ENST00000489711	SLC15A2	CCDS3007.1		22-Feb	558	0.098	170	0.078	57	0.078	ndomain			1131	19170	deleterious	0	probably_damaging	0.998	0.999	0.994	1	0.645	2.874	5.586	380
3	121634158	C	G	SNV	0	CodingTranscript	NON_SYNONYMOUS	7	missense	0.45	0.013					L	V	ENSG00000163406	ENST00000489711	SLC15A2	CCDS3007.1		22-Jun	1001	0.176	613	0.28	205	0.281	ndomain	7	DONOR	386	329	deleterious	0	probably_damaging	0.967	0.987	1	1	0.486	1.459	3.866	327
3	121648196	G	A	SNV	0	Transcript	CANONICAL_SPLICE	6	splice_donor	0.404	0.013							ENSG00000163406	ENST00000489711	SLC15A2	CCDS3007.1	17/21									-1	DONOR	1057	811					0.405	1	1	0.651	2.735	2.968	331
3	121641670	C	T	SNV	0	CodingTranscript	STOP_GAINED	8	stop_gained	0.45	0.053					R	*	ENSG00000163406	ENST00000489711	SLC15A2	CCDS3007.1		22-Sep	1217	0.215	829	0.379	277	0.38	ndomain			641	308					0.984	0.999	1	-0.194	0.246	0.64	327
3	121642075	C	T	SNV	0	CodingTranscript	STOP_GAINED	8	stop_gained	0.437	0.027					R	*	ENSG00000163406	ENST00000489711	SLC15A2	CCDS3007.1		22-Nov	1352	0.238	964	0.44	322	0.442	ndomain	7	ACCEPTOR	8303	98					0.99	1	1	0.55	2.709	2.452	327
3	121659810	C	T	SNV	0	CodingTranscript	STOP_GAINED	8	stop_gained	0.457	0.013					Q	*	ENSG00000163406	ENST00000489711	SLC15A2	CCDS3007.1		22/22	2534	0.447	2146	0.98	716	0.982	hmmpanther			1772	20					0.547	0.121	0.089	0.559	2.581	1.313	347
6	160679656	A	AT	INS	1	CodingTranscript	FRAME_SHIFT	7	frameshift	0.64	0.148					F	YX	ENSG00000112499	ENST00000366953	SLC22A2	CCDS5276.1		11-Jan	392	0.151	133	0.08	45	0.081	ndomain			115	874					0.989	1	1	0.452	2.179	4.613	839
6	160671726	C	T	SNV	0	CodingTranscript	NON_SYNONYMOUS	7	missense	0.424	0.013					R	H	ENSG00000112499	ENST00000366953	SLC22A2	CCDS5276.1		11-Mar	786	0.303	527	0.316	176	0.317	ndomain	9	ACCEPTOR	8065	6509	deleterious	0	probably_damaging	0.983	0.989	1	1	0.645	2.817	5.323	814
6	160662506	C	T	SNV	0	CodingTranscript	NON_SYNONYMOUS	7	splice,missense	0.43	0.053					G	S	ENSG00000112499	ENST00000366953	SLC22A2	CCDS5276.1		11-Sep	1760	0.678	1501	0.9	501	0.903	lcompl	1	DONOR	4068	24021	tolerated	0.19	possibly_damaging	0.544	0.739	0.998	1	0.553	2.455	3.932	813
6	160664604	C	A	SNV	0	CodingTranscript	NON_SYNONYMOUS	7	splice,missense	0.517	0.04					D	Y	ENSG00000112499	ENST00000366953	SLC22A2	CCDS5276.1		11-Jul	1538	0.592	1279	0.767	427	0.769	ndomain	1	DONOR	1970	614	deleterious	0	probably_damaging	0.928	0.178	0.925	0.903	0.651	1.509	1.438	813
6	160668263	T	A	SNV	0	CodingTranscript	STOP_GAINED	8	stop_gained	0.47	0.027					K	*	ENSG00000112499	ENST00000366953	SLC22A2	CCDS5276.1		11-May	1169	0.45	910	0.546	304	0.548	ndomain			11528	3046					0.343	0.013	0.006	-0.321	0.38	0.482	809
6	160671647	C	T	SNV	0	CodingTranscript	STOP_GAINED	8	stop_gained	0.457	0.027					W	*	ENSG00000112499	ENST00000366953	SLC22A2	CCDS5276.1		11-Mar	865	0.333	606	0.363	202	0.364	ndomain			8144	6430					0.95	0.552	0.831	0.651	2.821	1.324	814
12	21377659	GA	G	DEL	1	CodingTranscript	FRAME_SHIFT	7	frameshift	0.377	0.013					G	X	ENSG00000134538	ENST00000256958	SLCO1B1	CCDS8685.1		14/15	1848	0.829	1752	0.844	584	0.845	ndomain	5	ACCEPTOR	93524	14521					0.472	1	1	0.379	0.427	0.719	878
12	21370234	TTAAG	T	DEL	4	Transcript	CANONICAL_SPLICE	6	splice_donor,coding_sequence	0.305	0							ENSG00000134538	ENST00000256958	SLCO1B1	CCDS8685.1	14-Dec	15-Dec	1776	0.797	1680	0.809	560	0.81		1	DONOR	86099	21943					0.201	0.881	0.998	0.486	2.01	2.946	878
12	21294593	G	A	SNV	0	Transcript	CANONICAL_SPLICE	6	splice_donor	0.291	0							ENSG00000134538	ENST00000256958	SLCO1B1	CCDS8685.1	14-Feb									-1	DONOR	10457	36					0.017	0.99	0.991	0.645	2.252	2.252	911
12	21325726	G	A	SNV	0	Transcript	CANONICAL_SPLICE	6	splice_donor	0.298	0.027							ENSG00000134538	ENST00000256958	SLCO1B1	CCDS8685.1	14-Mar									-1	DONOR	41590	4104					0.783	0.992	1	0.307	1.871	4.717	883
12	21375299	G	T	SNV	0	Transcript	CANONICAL_SPLICE	6	splice_donor	0.252	0.013							ENSG00000134538	ENST00000256958	SLCO1B1	CCDS8685.1	13/14									-1	DONOR	91163	16882					0.915	0.998	1	0.299	1.797	2.732	878
12	21377774	G	A	SNV	0	Transcript	CANONICAL_SPLICE	6	splice_donor	0.291	0.04							ENSG00000134538	ENST00000256958	SLCO1B1	CCDS8685.1	14/14									-1	DONOR	93638	14407					0.373	0.998	1	0.462	1.862	3.148	878
12	21329793	T	G	SNV	0	CodingTranscript	STOP_GAINED	8	stop_gained	0.278	0.013					L	*	ENSG00000134538	ENST00000256958	SLCO1B1	CCDS8685.1		15-May	539	0.242	443	0.213	148	0.214	ndomain			45657	37					0.025	0.037	0.003	0.249	0.383	0.167	883
12	21375289	C	T	SNV	0	CodingTranscript	STOP_GAINED	8	stop_gained	0.252	0.013					R	*	ENSG00000134538	ENST00000256958	SLCO1B1	CCDS8685.1		13/15	1834	0.823	1738	0.837	580	0.839	ndomain	10	DONOR	91153	16892					0.951	0.571	0.528	0.299	1.797	2.732	878
12	21391924	T	A	SNV	0	CodingTranscript	STOP_GAINED	8	stop_gained	0.252	0					L	*	ENSG00000134538	ENST00000256958	SLCO1B1	CCDS8685.1		15/15	1973	0.885	1877	0.904	626	0.906	lcompl	12	ACCEPTOR	107788	257					0.043	0.001	0.001	0.255	0.114	0.159	878
12	21054342	G	A	SNV	0	CodingTranscript	STOP_GAINED	8	stop_gained	0.397	0.027					W	*	ENSG00000111700	ENST00000381545	SLCO1B3	CCDS8684.1		15/16	2025	0.722	1806	0.856	602	0.858	ndomain			38949	926					0.429	0.999	0.999	0.307	2.21	4.348	923
11	74914390	G	A	SNV	0	CodingTranscript	NON_SYNONYMOUS	7	missense	0.629	0.093					D	N	ENSG00000137491	ENST00000289575	SLCO2B1	CCDS8235.1		13/14	2262	0.503	1867	0.877	623	0.879	ndomain			3791	35	deleterious	0	probably_damaging	0.997	0.985	0.965	0.996	0.645	2.441	4.249	723
16	28620029	C	T	SNV	0	CodingTranscript	NON_SYNONYMOUS	7	splice,missense	0.675	0.053					G	S	ENSG00000196502	ENST00000395609	SULT1A1	CCDS32420.1		10-Apr	907	0.485	148	0.167	50	0.169	ndomain	1	DONOR	213	2512	deleterious	0	probably_damaging	1	0.591	0.934	1	0.3	1.685	3.7	698
16	28618399	C	G	SNV	0	Transcript	CANONICAL_SPLICE	6	splice_acceptor	0.57	0.027							ENSG00000196502	ENST00000395609	SULT1A1	CCDS32420.1	9-Jun									-1	ACCEPTOR	1843	882					0.465	0.985	1	0.3	1.678	4.281	693
16	28619677	G	A	SNV	0	CodingTranscript	STOP_GAINED	8	stop_gained	0.609	0.027					R	*	ENSG00000196502	ENST00000395609	SULT1A1	CCDS32420.1		10-Jun	1066	0.57	307	0.346	103	0.349	lcompl			565	2160					0.039	0.008	0.968	0.292	0.023	1.082	693
7	139717522	CG	C	DEL	1	CodingTranscript	FRAME_SHIFT	7	frameshift	0.689	0.147					G	X	ENSG00000059377	ENST00000416849	TBXAS1	CCDS55174.1		13/14	1793	0.814	1558	0.894	520	0.897	ndomain			188451	894					0.891	0.37	1	0.557	2.159	4.803	850
7	139655256	AG	A	DEL	1	Transcript	CANONICAL_SPLICE	6	splice_acceptor	0.616	0.053							ENSG00000059377	ENST00000416849	TBXAS1	CCDS55174.1	13-Jul									-1	ACCEPTOR	2023	7594					0.482	0.997	1	0.651	2.73	5.699	917
7	139717589	C	CA	INS	1	CodingTranscript	FRAME_SHIFT	7	frameshift	0.673	0.094					H	QX	ENSG00000059377	ENST00000416849	TBXAS1	CCDS55174.1		13/14	1859	0.844	1624	0.932	542	0.934	lcompl			188517	960					0.207	0.496	0.903	0.557	2.267	3.104	850
6	18143911	A	AT	INS	1	CodingTranscript	FRAME_SHIFT	7	frameshift	0.393	0.027					L	LX	ENSG00000137364	ENST00000309983	TPMT	CCDS4543.1		9-Apr	367	0.115	281	0.381	94	0.384	ndomain			11394	15369					0.984	1	1	0.478	2.157	1.805	768
2	234680951	C	T	SNV	0	CodingTranscript	NON_SYNONYMOUS	7	missense	0.576	0.107					R	C	ENSG00000242366	ENST00000305208	UGT1A1	CCDS2510.1		5-May	1388	0.583	1348	0.841	450	0.844	ndomain			12017	37	deleterious	0	probably_damaging	1	0.842	0.999	1	0.651	2.709	3.086	856
2	234677085	G	T	SNV	0	CodingTranscript	NON_SYNONYMOUS	7	splice,missense	0.318	0					S	I	ENSG00000242366	ENST00000305208	UGT1A1	CCDS2510.1		5-Apr	1344	0.564	1304	0.814	435	0.816	ndomain	1	DONOR	8151	1263	deleterious	0	possibly_damaging	0.894	0.91	1	1	0.651	1.34	1.952	835		-0.7883	-11.79	145
2	234680951	C	T	SNV	0	CodingTranscript	NON_SYNONYMOUS	7	missense	0.576	0.107					R	C	ENSG00000244474	ENST00000373409	UGT1A4	CCDS33405.1		5-May	1394	0.584	1351	0.842	451	0.845	ndomain			12017	37	deleterious	0	probably_damaging	0.999	0.842	0.999	1	0.651	2.709	3.086	856
2	234677085	G	T	SNV	0	CodingTranscript	NON_SYNONYMOUS	7	splice,missense	0.318	0					S	I	ENSG00000244474	ENST00000373409	UGT1A4	CCDS33405.1		5-Apr	1350	0.565	1307	0.814	436	0.816	ndomain	1	DONOR	8151	1263	deleterious	0.01	probably_damaging	0.949	0.91	1	1	0.651	1.34	1.952	835		-0.7883	-11.79	145
2	234627758	C	T	SNV	0	CodingTranscript	STOP_GAINED	8	stop_gained	0.411	0.04					Q	*	ENSG00000244474	ENST00000373409	UGT1A4	CCDS33405.1		5-Jan	335	0.14	292	0.182	98	0.184	ndomain			291	10806					0.014	0.001	0	0.486	-0.095	-1.372	819
2	234628238	C	T	SNV	0	CodingTranscript	STOP_GAINED	8	stop_gained	0.536	0.04					R	*	ENSG00000244474	ENST00000373409	UGT1A4	CCDS33405.1		5-Jan	815	0.341	772	0.481	258	0.483	ndomain			771	10326					0.007	0.123	0.149	-0.739	-0.215	0.198	819
4	69512863	G	A	SNV	0	CodingTranscript	STOP_GAINED	8	stop_gained	0.384	0.027					R	*	ENSG00000196620	ENST00000338206	UGT2B15	CCDS3524.1		6-Jun	1562	0.752	1552	0.974	518	0.977	ndomain			23484	515					0.003	0	0	0.547	-0.316	-0.441	934
3	14188866	C	T	SNV	0	CodingTranscript	NON_SYNONYMOUS	7	missense	0.483	0.053					R	Q	ENSG00000154767	ENST00000285021	XPC	CCDS46763.1		15/16	2743	0.716	2528	0.896	843	0.897	lcompl	14	ACCEPTOR	1563	102	deleterious	0	possibly_damaging	0.832	0.949	1	1	0.587	2.685	5.236	683
3	14190078	C	T	SNV	0	CodingTranscript	NON_SYNONYMOUS	7	missense	0.616	0.107					G	S	ENSG00000154767	ENST00000285021	XPC	CCDS46763.1		13/16	2619	0.683	2404	0.852	802	0.853	ndomain	17	DONOR	351	294	deleterious	0	probably_damaging	0.997	0.848	0.998	1	0.559	2.736	6.228	679
3	14190224	C	T	SNV	0	CodingTranscript	NON_SYNONYMOUS	7	missense	0.589	0.053	1	ENSM00525373884	1	-0.137	R	Q	ENSG00000154767	ENST00000285021	XPC	CCDS46763.1		13/16	2473	0.645	2258	0.8	753	0.801	ndomain	8	ACCEPTOR	205	440	deleterious	0	probably_damaging	0.999	0.655	1	1	0.457	2.667	6.16	679
3	14199648	G	A	SNV	0	CodingTranscript	STOP_GAINED	8	stop_gained	0.583	0.08					R	*	ENSG00000154767	ENST00000285021	XPC	CCDS46763.1		16-Sep	1950	0.509	1735	0.615	579	0.616	ndomain			9120	660					0.769	0.98	1	0.651	2.622	2.703	679
[truncated: 66 more columns]
