# Supplementary material for: Pharmacogenetic analysis of structural variation in the 1000 genomes project using whole genome sequences
Source: Sci Rep. 2024 Oct 1;14:22774. doi: 10.1038/s41598-024-73748-3 (PMC11445439; doi:10.1038/s41598-024-73748-3)
Supplement: Supplementary file 8 — Supplementary Information 8. [file 41598_2024_73748_MOESM8_ESM.xlsx]

## Sheet: Sheet1
Supplementary Table 6. Frequencies of alleles across the 1KGP dataset.
Gene	Haplotype	1KGP	AFR	AMR	EAS	EUR	SAS
ABCB1	*1	0.458	0.802	0.458	0.202	0.428	0.288
ABCB1	*2	0.542	0.198	0.542	0.798	0.572	0.712
ABCG2	Reference	0.92	0.991	0.892	0.839	0.941	0.905
ABCG2	rs2231142	0.08	0.009	0.108	0.161	0.059	0.095
CACNA1S	Reference	1	1	1	1	1	1
CFTR	Reference	0.99	0.98	0.988	1	0.989	0.995
CFTR	D1270N	0.005	0.018	0.001	0	0.001	0
CFTR	F1074L	0	0	0	0	0.001	0
CFTR	F508del	0.004	0	0.01	0	0.009	0.004
CFTR	R1070W	0	0.001	0	0	0	0
CFTR	R74W	0	0.001	0	0	0	0
CFTR	S549N	0	0	0	0	0	0.001
CYP17A1	Reference	1	1	1	1	1	1
CYP19A1	*1	0.827	0.763	0.931	0.797	0.933	0.761
CYP19A1	*2	0.007	0	0	0.033	0	0
CYP19A1	*3	0.027	0.054	0.03	0	0.038	0.002
CYP19A1	*4	0.14	0.182	0.039	0.171	0.029	0.237
CYP1A1	*1	0.667	0.762	0.558	0.452	0.854	0.646
CYP1A1	*10	0	0.001	0	0	0	0
CYP1A1	*11	0	0	0	0.002	0	0
CYP1A1	*12	0	0	0	0.001	0	0
CYP1A1	*13	0.024	0	0	0.114	0	0.005
CYP1A1	*2A	0.16	0.227	0.056	0.179	0.074	0.213
CYP1A1	*2B	0.133	0.007	0.354	0.25	0.034	0.127
CYP1A1	*2C	0	0	0	0.002	0	0
CYP1A1	*4	0.014	0.003	0.032	0	0.034	0.009
CYP1A1	*5	0.001	0	0	0	0.005	0
CYP1A2	*1A	0.361	0.426	0.226	0.317	0.318	0.46
CYP1A2	*1C	0.136	0.179	0.291	0.163	0.008	0.074
CYP1A2	*1F	0.437	0.272	0.422	0.419	0.659	0.462
CYP1A2	*1K	0.001	0	0	0	0.003	0.001
CYP1A2	*1L	0.064	0.123	0.061	0.101	0.009	0.003
CYP1A2	*20	0	0.001	0	0	0	0
CYP1A2	*6	0.001	0	0	0	0.003	0
CYP1B1	*1	0.26	0.015	0.32	0.734	0.124	0.202
CYP1B1	*2	0.255	0.162	0.272	0.167	0.284	0.429
CYP1B1	*22	0	0	0	0	0.001	0
CYP1B1	*23	0	0	0	0.001	0	0
CYP1B1	*3	0.266	0.405	0.248	0.079	0.389	0.155
CYP1B1	*4	0.099	0.006	0.131	0.004	0.195	0.199
CYP1B1	*5	0.014	0.051	0.001	0.003	0.001	0
CYP1B1	*6	0.09	0.306	0.023	0.012	0.003	0.013
CYP1B1	*7	0.016	0.055	0.004	0	0.003	0
CYP26A1	*1	0.987	0.953	0.996	1	1	1
CYP26A1	*2	0.013	0.047	0.004	0	0	0
CYP2A13	*1	0.896	0.735	0.957	0.927	0.975	0.958
CYP2A13	*2	0.074	0.184	0.029	0.062	0.011	0.035
CYP2A13	*3	0.003	0	0	0.01	0	0.005
CYP2A13	*6	0.001	0.002	0	0.001	0	0
CYP2A13	*7	0.004	0	0.006	0.001	0.012	0.002
CYP2A13	*8	0.023	0.079	0.009	0	0.002	0
CYP2A6	*1	0.696	0.658	0.804	0.533	0.794	0.74
CYP2A6	*11	0.002	0	0	0.008	0	0
CYP2A6	*12	0.009	0.001	0.019	0	0.019	0.01
CYP2A6	*13	0	0	0	0.002	0	0
CYP2A6	*14	0.014	0.002	0.016	0	0.032	0.022
CYP2A6	*15	0.002	0	0	0.009	0	0
CYP2A6	*17	0.032	0.116	0.006	0	0	0
CYP2A6	*18	0.011	0.004	0.014	0.008	0.014	0.017
CYP2A6	*19	0	0	0	0.001	0	0
CYP2A6	*1x2	0.006	0.014	0.007	0	0.005	0.004
CYP2A6	*2	0.008	0.001	0.004	0	0.033	0.003
CYP2A6	*20	0.003	0.012	0	0	0	0
CYP2A6	*21	0.005	0	0.006	0	0.012	0.008
CYP2A6	*23	0.005	0.019	0	0	0	0
CYP2A6	*24	0.003	0.01	0.001	0	0	0
CYP2A6	*25	0.003	0.011	0	0	0	0
CYP2A6	*26	0.001	0.005	0	0	0	0
CYP2A6	*28	0.007	0.023	0.003	0	0	0.001
CYP2A6	*31	0.003	0.01	0	0	0	0
CYP2A6	*34	0.001	0.002	0.001	0	0	0.001
CYP2A6	*39	0	0.001	0	0	0	0
CYP2A6	*4	0.043	0.033	0.014	0.117	0.006	0.038
CYP2A6	*7	0.028	0	0	0.132	0.003	0.004
CYP2A6	*9	0.114	0.08	0.098	0.182	0.071	0.148
CYP2A6	*9x2	0	0	0	0.001	0	0
CYP2A6	Indeterminate	0.005	0	0.006	0.008	0.012	0.002
CYP2B6	*1	0.513	0.44	0.486	0.667	0.549	0.433
CYP2B6	*10	0.003	0	0.013	0.001	0.006	0.001
CYP2B6	*11	0.001	0.001	0	0	0.004	0.001
CYP2B6	*12	0	0	0.001	0	0	0
CYP2B6	*13	0.001	0.002	0	0	0.001	0.001
CYP2B6	*15	0.002	0.001	0.004	0	0.004	0
CYP2B6	*17	0.003	0.012	0	0	0	0
CYP2B6	*18	0.023	0.082	0.01	0	0	0
CYP2B6	*19	0.001	0.003	0	0.001	0	0
CYP2B6	*1x2	0	0.001	0	0	0	0
CYP2B6	*2	0.043	0.042	0.03	0.043	0.053	0.042
CYP2B6	*20	0	0	0.001	0	0	0
CYP2B6	*22	0.014	0.028	0.007	0.002	0.009	0.016
CYP2B6	*22x2	0.002	0.007	0	0	0	0
CYP2B6	*23	0	0	0	0.002	0	0
CYP2B6	*24	0	0	0	0.001	0	0
CYP2B6	*26	0.001	0	0	0.005	0	0
CYP2B6	*27	0	0.001	0	0	0	0
CYP2B6	*29	0.002	0.005	0.003	0.001	0	0
CYP2B6	*3	0	0.001	0	0	0	0.001
CYP2B6	*35	0	0.001	0	0	0	0
CYP2B6	*4	0.028	0.002	0.007	0.064	0.031	0.036
CYP2B6	*5	0.048	0.005	0.066	0.002	0.109	0.078
CYP2B6	*6	0.309	0.364	0.369	0.207	0.234	0.373
CYP2B6	*7	0.001	0.001	0	0.001	0	0.002
CYP2B6	*9	0.001	0.002	0.001	0.001	0.001	0.002
CYP2B6	Indeterminate	0.004	0.002	0	0.002	0	0.014
CYP2C19	*1	0.586	0.516	0.767	0.616	0.627	0.479
CYP2C19	*10	0	0.001	0.001	0	0	0
CYP2C19	*13	0.006	0.02	0.003	0	0	0
CYP2C19	*15	0.002	0.008	0	0	0	0.001
CYP2C19	*17	0.153	0.236	0.118	0.015	0.223	0.136
CYP2C19	*2	0.221	0.17	0.104	0.312	0.145	0.358
CYP2C19	*22	0	0	0.001	0	0	0
CYP2C19	*24	0	0.001	0	0	0	0
CYP2C19	*3	0.014	0.002	0	0.056	0	0.012
CYP2C19	*30	0	0.001	0	0	0	0
CYP2C19	*34	0.003	0	0	0	0	0.013
CYP2C19	*35	0.007	0.026	0.001	0	0	0
CYP2C19	*39	0.002	0.008	0	0	0	0
CYP2C19	*4	0.001	0	0.003	0.001	0.001	0
CYP2C19	*8	0.001	0.001	0	0	0.003	0.001
CYP2C19	*9	0.003	0.01	0.001	0	0	0
CYP2C8	*1	0.875	0.79	0.867	0.987	0.809	0.948
CYP2C8	*11	0.001	0	0	0.003	0	0
CYP2C8	*12	0	0	0	0.001	0	0
CYP2C8	*14	0	0	0	0.001	0	0
CYP2C8	*15	0.003	0	0.003	0	0.011	0
CYP2C8	*16	0.001	0.002	0	0	0	0.004
CYP2C8	*17	0.002	0.007	0	0	0	0
CYP2C8	*18	0	0	0	0	0.001	0
CYP2C8	*2	0.055	0.189	0.012	0	0.004	0.012
CYP2C8	*3	0.046	0.008	0.099	0.001	0.119	0.03
CYP2C8	*4	0.016	0.004	0.019	0	0.057	0.006
CYP2C8	*5	0	0	0	0.001	0	0
CYP2C8	*6	0.001	0	0	0.006	0	0
CYP2C9	*1	0.845	0.806	0.857	0.957	0.793	0.827
CYP2C9	*11	0.007	0.024	0.001	0	0.002	0.001
CYP2C9	*12	0.001	0	0.001	0	0.003	0
CYP2C9	*13	0.001	0	0	0.003	0	0
CYP2C9	*14	0.004	0	0	0.001	0	0.02
CYP2C9	*16	0	0	0	0.001	0	0
CYP2C9	*2	0.048	0.008	0.097	0.001	0.125	0.035
CYP2C9	*29	0.001	0	0	0.002	0.001	0
CYP2C9	*3	0.048	0.002	0.037	0.033	0.073	0.108
CYP2C9	*31	0	0.002	0	0	0	0
CYP2C9	*33	0	0	0	0.001	0	0
CYP2C9	*44	0	0	0	0.001	0	0
CYP2C9	*45	0	0	0	0	0.001	0
CYP2C9	*5	0.005	0.017	0.001	0	0	0
CYP2C9	*6	0.002	0.008	0	0	0	0
CYP2C9	*61	0	0	0.003	0	0	0
CYP2C9	*63	0	0	0	0	0	0.001
CYP2C9	*66	0.001	0	0	0	0	0.004
CYP2C9	*68	0	0	0	0	0	0.001
CYP2C9	*7	0	0	0	0	0	0.001
CYP2C9	*8	0.015	0.053	0.001	0	0.002	0.001
CYP2C9	*9	0.021	0.08	0	0	0.001	0
CYP2D6	*1	0.336	0.262	0.468	0.264	0.357	0.398
CYP2D6	*10	0.063	0.047	0.016	0.188	0.014	0.038
CYP2D6	*106	0.003	0.011	0.001	0	0	0
CYP2D6	*108	0.001	0	0	0	0.004	0
CYP2D6	*10x2	0	0	0	0.001	0	0
CYP2D6	*11	0	0.001	0	0	0	0
CYP2D6	*111	0.002	0	0	0	0	0.008
CYP2D6	*112	0	0	0	0	0	0.002
CYP2D6	*113	0.002	0	0	0	0	0.008
CYP2D6	*117	0.001	0	0	0	0.003	0
CYP2D6	*121	0.001	0	0	0.001	0.004	0
CYP2D6	*125	0.001	0.004	0	0	0	0
CYP2D6	*13+*1	0.001	0	0.001	0	0.002	0.001
CYP2D6	*136	0	0	0	0	0	0.001
CYP2D6	*14	0.002	0	0	0.01	0	0
CYP2D6	*15	0.001	0.002	0	0	0	0
CYP2D6	*17	0.052	0.191	0.009	0	0.002	0
CYP2D6	*17x2	0	0.001	0	0	0	0
CYP2D6	*1x2	0.005	0.004	0.012	0.001	0.005	0.005
CYP2D6	*1x3	0	0.001	0.001	0	0	0
CYP2D6	*2	0.153	0.136	0.189	0.081	0.164	0.215
CYP2D6	*20	0.001	0.001	0	0.001	0.003	0
CYP2D6	*21	0.001	0	0	0.005	0	0
CYP2D6	*22	0	0	0	0	0.002	0
CYP2D6	*28	0.001	0	0.001	0	0.004	0
CYP2D6	*29	0.027	0.099	0.003	0	0	0
CYP2D6	*29x2	0.001	0.004	0	0	0	0
CYP2D6	*2x2	0.01	0.02	0.006	0.005	0.013	0.003
CYP2D6	*2x3	0.001	0.002	0	0	0.001	0
CYP2D6	*3	0.005	0.002	0.006	0	0.018	0.002
CYP2D6	*31	0.001	0	0.006	0	0.002	0
CYP2D6	*35	0.015	0.002	0.024	0	0.048	0.006
CYP2D6	*35x2	0	0	0.001	0	0	0
CYP2D6	*36+*10	0.073	0.001	0.001	0.344	0.006	0.011
CYP2D6	*36x2+*10	0.004	0	0	0.02	0.001	0.001
CYP2D6	*36x3+*10	0	0	0	0.002	0	0
CYP2D6	*4	0.06	0.025	0.095	0.002	0.119	0.083
CYP2D6	*40	0.002	0.009	0	0	0	0
CYP2D6	*41	0.062	0.017	0.061	0.038	0.089	0.12
CYP2D6	*42	0	0.002	0	0	0	0
CYP2D6	*43	0.006	0.011	0.006	0	0.001	0.01
CYP2D6	*43x2	0.001	0.002	0.001	0	0	0
CYP2D6	*45	0.009	0.032	0.003	0	0	0
CYP2D6	*45x2	0	0.001	0	0	0	0
CYP2D6	*46	0.002	0.007	0.001	0	0	0
CYP2D6	*4x2	0.008	0.027	0.001	0	0.003	0
CYP2D6	*4x3	0.001	0.002	0	0	0	0
CYP2D6	*5	0.034	0.06	0.023	0.021	0.025	0.027
CYP2D6	*53	0.001	0.001	0	0.004	0.002	0
CYP2D6	*56	0	0.001	0	0	0	0
CYP2D6	*59	0.001	0	0.001	0	0.002	0
CYP2D6	*6	0.005	0.001	0.003	0	0.021	0.001
CYP2D6	*68+*4	0.019	0.002	0.024	0	0.056	0.021
CYP2D6	*68x2+*4	0.001	0	0.004	0	0.001	0
CYP2D6	*7	0.002	0	0	0	0	0.009
CYP2D6	*71	0.001	0	0	0.006	0	0
CYP2D6	*74	0	0.001	0	0	0	0
CYP2D6	*82	0	0	0.003	0	0	0
CYP2D6	*86	0.004	0	0	0	0	0.021
CYP2D6	*88	0	0	0.001	0	0	0
CYP2D6	*9	0.007	0.001	0.013	0	0.025	0
CYP2D6	*99	0	0	0	0	0	0.002
CYP2D6	*9x2	0	0	0	0	0.001	0
CYP2D6	Indeterminate	0.007	0.009	0.012	0.006	0.004	0.006
CYP2E1	*1	0.534	0.219	0.643	0.521	0.803	0.618
CYP2E1	*1x2	0.007	0.005	0.016	0.005	0.011	0.001
CYP2E1	*2	0.001	0	0	0.003	0	0
CYP2E1	*3	0	0	0.001	0	0.001	0
CYP2E1	*4	0.001	0.002	0.001	0	0.001	0
CYP2E1	*5	0.067	0.002	0.115	0.201	0.04	0.009
CYP2E1	*7	0.359	0.677	0.207	0.258	0.139	0.365
CYP2E1	*7x2	0.01	0.023	0.006	0.009	0.003	0.005
CYP2E1	*7x3	0.001	0.002	0	0.001	0	0
CYP2E1	*S1	0.014	0.053	0.001	0	0	0
CYP2E1	Indeterminate	0.007	0.018	0.009	0.002	0.002	0.002
CYP2F1	*1	0.617	0.57	0.524	0.727	0.622	0.628
CYP2F1	*2	0.222	0.27	0.17	0.246	0.177	0.216
CYP2F1	*3	0.047	0.001	0.19	0.001	0.076	0.028
CYP2F1	*4	0.048	0.048	0.068	0.025	0.037	0.071
CYP2F1	*5	0.061	0.109	0.043	0.001	0.076	0.056
CYP2F1	*6	0.004	0.002	0.004	0	0.013	0.002
CYP2J2	*1	0.921	0.846	0.96	0.963	0.943	0.926
CYP2J2	*4	0	0.001	0	0	0	0
CYP2J2	*5	0.002	0.006	0	0	0	0
CYP2J2	*7	0.076	0.148	0.04	0.034	0.057	0.071
CYP2J2	*8	0.001	0	0	0.003	0	0
CYP2J2	*9	0.001	0	0	0	0	0.003
CYP2R1	*1	0.998	0.995	1	1	1	0.999
CYP2R1	*2	0.002	0.005	0	0	0	0.001
CYP2S1	*1	0.981	0.975	0.978	0.998	0.975	0.982
CYP2S1	*2	0	0	0	0	0.002	0
CYP2S1	*3	0.018	0.025	0.022	0	0.023	0.018
CYP2S1	*4	0	0	0	0.002	0	0
CYP2W1	*1	0.744	0.853	0.598	0.629	0.733	0.831
CYP2W1	*2	0.06	0.071	0.133	0.024	0.053	0.039
CYP2W1	*3	0	0	0	0.001	0	0
CYP2W1	*4	0.013	0	0.027	0.046	0	0.002
CYP2W1	*6	0.182	0.076	0.242	0.301	0.214	0.128
CYP3A4	*1	0.967	0.972	0.965	0.972	0.934	0.989
CYP3A4	*10	0.002	0	0.001	0	0.005	0.003
CYP3A4	*11	0	0.001	0	0	0	0
CYP3A4	*12	0.001	0.004	0.001	0	0	0
CYP3A4	*15	0.005	0.017	0.003	0	0.001	0
CYP3A4	*16	0.001	0	0	0.004	0	0
CYP3A4	*18	0.002	0	0	0.011	0	0
CYP3A4	*19	0	0	0	0	0	0.002
CYP3A4	*2	0	0	0	0	0.002	0
CYP3A4	*20	0	0	0.001	0	0	0
CYP3A4	*21	0	0	0	0.001	0	0
CYP3A4	*22	0.013	0.001	0.019	0	0.047	0.006
CYP3A4	*23	0.001	0.005	0	0	0	0
CYP3A4	*24	0	0.001	0	0	0	0
CYP3A4	*28	0.001	0	0	0.004	0	0
CYP3A4	*3	0.002	0	0.007	0	0.007	0
CYP3A4	*35	0	0	0	0	0.001	0
CYP3A4	*4	0.001	0	0	0.005	0	0
CYP3A4	*5	0	0	0	0.002	0	0
CYP3A4	*6	0	0	0	0.001	0	0
CYP3A4	*7	0	0	0	0	0.002	0
CYP3A4	*8	0	0	0	0	0.001	0
CYP3A4	*9	0	0	0.001	0	0	0
CYP3A43	*1	0.853	0.56	0.935	0.998	0.94	0.953
CYP3A43	*2	0.105	0.315	0.045	0.001	0.036	0.042
CYP3A43	*3	0.042	0.126	0.02	0.001	0.024	0.005
CYP3A5	*1	0.302	0.548	0.177	0.286	0.053	0.331
CYP3A5	*3	0.622	0.18	0.797	0.713	0.945	0.669
CYP3A5	*4	0	0	0	0.001	0	0
CYP3A5	*6	0.045	0.154	0.023	0	0.002	0
CYP3A5	*7	0.032	0.118	0.003	0	0	0
CYP3A7	*1	0.67	0.384	0.807	0.712	0.93	0.649
CYP3A7	*2	0.33	0.616	0.193	0.288	0.07	0.351
CYP4A11	*1	0.758	0.666	0.846	0.742	0.855	0.738
CYP4A11	F434S	0.241	0.334	0.154	0.258	0.145	0.261
CYP4A11	S353G	0	0	0	0	0	0.001
CYP4A22	*1	0.407	0.498	0.536	0.02	0.644	0.348
CYP4A22	*12	0.186	0.165	0.13	0.247	0.116	0.265
CYP4A22	*13	0.008	0.028	0.001	0	0	0.001
CYP4A22	*15	0.142	0.012	0.101	0.307	0.078	0.241
CYP4A22	*3	0.012	0	0	0.047	0.006	0.007
CYP4A22	*4	0	0.002	0	0	0	0
CYP4A22	*5	0.209	0.276	0.177	0.319	0.143	0.097
CYP4A22	*8	0	0	0	0.001	0	0
CYP4A22	*9	0.035	0.019	0.055	0.06	0.013	0.041
CYP4B1	*1	0.542	0.338	0.643	0.507	0.72	0.597
CYP4B1	*2	0.135	0.039	0.182	0.255	0.13	0.115
CYP4B1	*3	0.185	0.203	0.114	0.212	0.137	0.23
CYP4B1	*4	0.004	0	0.01	0	0.011	0
CYP4B1	*5	0.135	0.421	0.052	0.026	0.001	0.058
CYP4F2	*1	0.709	0.726	0.742	0.784	0.71	0.583
CYP4F2	*2	0.157	0.239	0.133	0.058	0.176	0.146
CYP4F2	*3	0.133	0.034	0.124	0.156	0.114	0.271
CYP4F2	*DEL	0.001	0.001	0.001	0.003	0	0
DPYD	Reference	0.522	0.409	0.478	0.656	0.52	0.567
DPYD	c.1024G>A	0	0.001	0	0	0	0
DPYD	c.1108A>G	0	0	0	0	0	0.001
DPYD	c.1129-5923C>G, c.1236G>A (HapB3)	0.01	0.001	0.006	0	0.024	0.019
DPYD	c.1181G>T	0	0.001	0	0	0	0
DPYD	c.1218G>A	0.018	0.069	0.001	0	0	0
DPYD	c.1260T>A	0	0	0	0	0.001	0
DPYD	c.1314T>G	0	0	0	0.001	0	0
DPYD	c.1349C>T	0.001	0.003	0	0	0	0
DPYD	c.1358C>G	0	0.001	0	0	0	0
DPYD	c.1371C>T	0.003	0.011	0	0	0	0
DPYD	c.1577C>G	0	0	0.001	0	0	0
DPYD	c.1601G>A (*4)	0.009	0.002	0.012	0	0.031	0.005
DPYD	c.1615G>A	0.001	0.003	0	0	0	0
DPYD	c.1627A>G (*5)	0.182	0.148	0.264	0.265	0.181	0.083
DPYD	c.1679T>G (*13)	0	0	0	0	0.001	0
DPYD	c.1774C>T	0	0	0	0.001	0	0
DPYD	c.1896T>C	0.007	0.002	0.026	0.001	0.011	0.002
DPYD	c.1905+1G>A (*2A)	0.003	0.001	0.001	0	0.005	0.008
DPYD	c.1905C>G	0	0	0	0	0.001	0
DPYD	c.2161G>A	0	0.001	0	0	0	0
DPYD	c.2194G>A (*6)	0.035	0.013	0.045	0.009	0.043	0.078
DPYD	c.2195T>G	0	0.001	0	0	0	0
DPYD	c.2279C>T	0.001	0	0	0	0	0.006
DPYD	c.2303C>A	0	0	0	0.001	0	0
DPYD	c.2336C>A	0	0	0	0.002	0	0
DPYD	c.2582A>G	0	0	0	0	0	0.001
DPYD	c.2657G>A (*9B)	0	0	0	0	0	0.001
DPYD	c.2846A>T	0.002	0.001	0.003	0	0.007	0.001
DPYD	c.2915A>G	0	0.002	0	0	0	0
DPYD	c.295_298delTCAT (*7)	0	0	0	0	0.001	0
DPYD	c.2978T>G	0	0.002	0	0	0	0
DPYD	c.3067C>A	0.007	0.025	0	0	0	0
DPYD	c.451A>G	0.001	0	0.003	0.001	0	0
DPYD	c.496A>G	0.047	0.019	0.055	0.01	0.106	0.055
DPYD	c.525G>A	0	0.001	0.001	0	0	0
DPYD	c.557A>G	0.006	0.023	0.003	0	0	0
DPYD	c.61C>T	0	0.001	0	0	0	0
DPYD	c.775A>G	0.004	0.001	0.009	0	0.008	0.006
DPYD	c.85T>C (*9A)	0.136	0.26	0.091	0.054	0.06	0.166
DPYD	c.868A>G	0.001	0.002	0.001	0	0	0
DPYD	c.967G>A	0	0	0	0	0.001	0
F5	Reference	0.994	1	0.99	1	0.988	0.989
F5	Leiden	0.006	0	0.01	0	0.012	0.011
G6PD	B	0.892	0.657	0.971	0.969	0.995	0.972
G6PD	A	0.054	0.193	0.011	0	0.004	0
G6PD	A-.202A.376G	0.037	0.133	0.013	0	0	0
G6PD	A-.968C.376G	0.003	0.01	0.004	0	0	0
G6PD	Asahi	0	0.001	0	0	0	0
G6PD	Aures	0	0	0	0.001	0	0
G6PD	Canton,Taiwan-Hakka,Gifu-like,Agrigento-like	0.002	0	0	0.008	0	0
G6PD	Chinese-4,Quing Yan	0	0	0	0.001	0	0
G6PD	Chinese-5	0.001	0	0	0.003	0	0
G6PD	Coimbra Shunde	0	0	0	0	0	0.001
G6PD	Gond	0.002	0	0	0	0	0.008
G6PD	Ilesha	0	0.001	0	0	0	0
G6PD	Kaiping,Anant,Dhon,Sapporo-like,Wosera	0.001	0	0	0.007	0	0
G6PD	Kalyan-Kerala,Jamnaga,Rohini	0.002	0	0	0	0	0.011
G6PD	Mediterranean,Dallas,Panama Sassari,Cagliari,Birmingham	0.001	0	0	0	0	0.004
G6PD	Mira d'Aire	0.001	0.003	0	0	0	0
G6PD	Orissa	0	0	0	0	0	0.001
G6PD	Palestrina	0	0	0	0.001	0	0
G6PD	Seattle,Lodi,Modena,Ferrara-II,Athens-like	0	0	0	0	0.001	0
G6PD	Sibari	0	0.001	0	0	0	0
G6PD	Sierra Leone	0	0.001	0	0	0	0
G6PD	Ube Konan	0	0	0	0.001	0	0
G6PD	Union,Maewo,Chinese-2,Kalo	0.001	0	0	0.001	0	0.001
G6PD	Viangchan,Jammu	0.002	0	0	0.008	0	0
GSTM1	*A	0.271	0.461	0.196	0.09	0.19	0.338
GSTM1	*0	0.634	0.496	0.69	0.753	0.722	0.569
GSTM1	*Ax2	0.002	0.002	0.001	0	0.002	0.002
GSTM1	*B	0.092	0.039	0.112	0.157	0.086	0.091
GSTM1	Indeterminate	0	0.002	0	0	0	0
GSTP1	*A	0.648	0.52	0.526	0.821	0.669	0.706
GSTP1	*B	0.319	0.475	0.445	0.178	0.26	0.224
GSTP1	*C	0.034	0.005	0.029	0.001	0.071	0.071
IFNL3	Reference	0.676	0.442	0.604	0.911	0.696	0.781
IFNL3	rs12980275	0.324	0.558	0.396	0.089	0.304	0.219
NAT1	*4	0.973	0.993	0.977	0.994	0.939	0.956
NAT1	*11	0.017	0.003	0.013	0.006	0.024	0.041
NAT1	*14	0.005	0.002	0.004	0	0.019	0.003
NAT1	*15	0.003	0.002	0.004	0	0.009	0
NAT1	*17	0.001	0.001	0	0	0.005	0
NAT1	*22	0.001	0	0.001	0	0.004	0
NAT2	*4	0.267	0.112	0.329	0.518	0.235	0.209
NAT2	*10	0	0	0	0.001	0	0
NAT2	*12	0.025	0.071	0.014	0.002	0.004	0.016
NAT2	*13	0.036	0.129	0.006	0.004	0	0
NAT2	*14	0.028	0.103	0.003	0	0.001	0
NAT2	*22	0.003	0.01	0.001	0	0	0
NAT2	*23	0	0.001	0	0	0	0
NAT2	*24	0.005	0.017	0.001	0	0	0
NAT2	*5	0.293	0.293	0.362	0.04	0.448	0.347
NAT2	*6	0.266	0.237	0.171	0.256	0.291	0.36
NAT2	*7	0.077	0.029	0.112	0.18	0.021	0.069
NUDT15	*1	0.951	0.996	0.944	0.877	0.996	0.927
NUDT15	*13	0	0	0	0.001	0	0
NUDT15	*14	0	0	0	0	0.001	0
NUDT15	*15	0	0.001	0	0	0	0
NUDT15	*2	0.011	0	0.04	0.029	0	0
NUDT15	*3	0.028	0.001	0.004	0.066	0.002	0.07
NUDT15	*4	0.001	0	0.007	0.001	0	0
NUDT15	*5	0.003	0	0	0.014	0	0.001
NUDT15	*6	0.004	0.002	0.001	0.012	0.001	0.002
NUDT15	*9	0	0	0.003	0	0	0
POR	*1	0.713	0.83	0.719	0.626	0.702	0.65
POR	*11	0	0	0	0	0.002	0
POR	*2	0	0	0	0.001	0	0
POR	*28	0.282	0.17	0.28	0.373	0.283	0.34
POR	*36	0.002	0	0	0	0.008	0
POR	*37	0.002	0	0	0	0.005	0.007
POR	*42	0	0	0.001	0	0	0
POR	*45	0	0	0	0	0	0.002
PTGIS	*1	0.654	0.623	0.586	0.813	0.636	0.594
PTGIS	*1D	0.092	0.129	0.066	0.055	0.066	0.126
PTGIS	*1E	0.235	0.2	0.329	0.128	0.281	0.279
PTGIS	*1G	0.014	0.031	0.016	0.002	0.017	0.001
PTGIS	*1J	0.001	0.005	0.001	0	0	0
PTGIS	*3	0.004	0.013	0.001	0	0	0
PTGIS	*5	0	0	0	0.002	0	0
RYR1	Reference	1	1	1	0.999	0.999	1
RYR1	c.1654C>T	0	0	0	0.001	0	0
RYR1	c.1840C>T	0	0	0	0	0.001	0
SLC15A2	*1	0.548	0.517	0.706	0.302	0.576	0.703
SLC15A2	*2	0.452	0.483	0.294	0.698	0.424	0.297
SLC22A2	*1	0.416	0.274	0.589	0.466	0.32	0.533
SLC22A2	*2	0.241	0.247	0.265	0.118	0.333	0.245
SLC22A2	*3	0.227	0.358	0.127	0.171	0.193	0.217
SLC22A2	*4	0.013	0	0	0.062	0	0.004
SLC22A2	*6	0.005	0.006	0.006	0.011	0	0.001
SLC22A2	*7	0.003	0.011	0	0	0	0
SLC22A2	*K432Q	0.001	0.005	0	0	0	0
SLC22A2	*S1	0.009	0.033	0.001	0	0	0
SLC22A2	*S2	0.027	0.047	0.006	0.031	0.037	0
SLC22A2	Indeterminate	0.058	0.02	0.006	0.141	0.118	0
SLCO1B1	*1A	0.357	0.148	0.503	0.236	0.568	0.445
SLCO1B1	*14	0.059	0.038	0.098	0.003	0.143	0.03
SLCO1B1	*15	0.051	0.011	0.105	0.027	0.108	0.035
SLCO1B1	*16	0.001	0	0	0.004	0	0
SLCO1B1	*17	0.027	0.002	0.007	0.096	0.025	0.003
SLCO1B1	*19	0.001	0	0	0	0.001	0.002
SLCO1B1	*1B	0.393	0.575	0.202	0.611	0.061	0.402
SLCO1B1	*20	0.033	0.056	0.043	0.005	0.048	0.006
SLCO1B1	*21	0.014	0.002	0.012	0.014	0.017	0.03
SLCO1B1	*22	0	0	0	0	0	0.001
SLCO1B1	*24	0.001	0.003	0	0	0	0.002
SLCO1B1	*27	0.012	0.043	0.004	0	0	0
SLCO1B1	*28	0.001	0.002	0	0	0	0
SLCO1B1	*29	0	0	0	0.002	0	0
SLCO1B1	*30	0.004	0.015	0	0	0	0
SLCO1B1	*31	0.011	0.039	0.003	0	0	0
SLCO1B1	*32	0.006	0.022	0.001	0	0	0
SLCO1B1	*35	0.01	0.008	0	0	0.001	0.04
SLCO1B1	*5	0.01	0	0.02	0	0.029	0.005
SLCO1B1	*9	0	0.001	0	0	0	0
SLCO1B1	*S1	0	0	0	0.002	0	0
SLCO1B1	*S2	0.009	0.034	0.001	0	0	0
SLCO1B3	Reference	0.298	0.644	0.163	0.302	0.135	0.087
SLCO1B3	rs7311358	0.702	0.356	0.837	0.698	0.865	0.913
SLCO2B1	*1	0.787	0.624	0.87	0.651	0.963	0.905
SLCO2B1	*S1	0.034	0.002	0.033	0.089	0.017	0.036
SLCO2B1	*S464F	0.18	0.374	0.097	0.26	0.02	0.059
SULT1A1	*1	0.546	0.437	0.496	0.637	0.524	0.656
SULT1A1	*1x2	0.139	0.188	0.086	0.153	0.13	0.104
SULT1A1	*1x3	0.048	0.089	0.019	0.06	0.027	0.025
SULT1A1	*2	0.204	0.195	0.36	0.065	0.282	0.168
SULT1A1	*2x2	0.011	0.024	0.014	0.003	0.007	0.003
SULT1A1	*2x3	0.002	0.005	0.001	0	0	0
SULT1A1	*DEL	0.013	0.006	0.014	0.009	0.022	0.017
SULT1A1	Indeterminate	0.038	0.056	0.009	0.073	0.008	0.027
TBXAS1	*1	0.932	0.812	0.974	0.992	0.957	0.974
TBXAS1	*2	0	0	0	0	0.001	0.001
TBXAS1	*3	0.003	0	0.007	0.001	0.006	0.004
TBXAS1	*5	0.042	0.154	0.006	0	0.001	0
TBXAS1	*6	0.009	0.032	0.001	0	0	0
TBXAS1	*7	0.008	0	0.001	0.007	0.017	0.014
TBXAS1	*8	0.005	0.002	0.007	0	0.014	0.005
TBXAS1	*9	0.001	0	0.003	0	0.004	0.001
TPMT	*1	0.944	0.887	0.929	0.977	0.96	0.983
TPMT	*12	0	0	0	0	0.001	0
TPMT	*16	0	0	0	0	0.001	0
TPMT	*2	0.002	0.001	0.006	0	0.006	0
TPMT	*21	0	0	0	0	0.001	0
TPMT	*24	0.007	0.026	0.003	0	0	0
TPMT	*32	0	0	0	0	0.001	0
TPMT	*33	0	0	0	0	0.001	0
TPMT	*3A	0.013	0.003	0.04	0	0.028	0.004
TPMT	*3C	0.026	0.064	0.017	0.022	0.001	0.013
TPMT	*40	0	0	0.001	0	0	0
TPMT	*6	0	0	0	0.001	0	0
TPMT	*8	0.006	0.02	0.003	0	0	0
UGT1A1	*1	0.583	0.406	0.601	0.732	0.689	0.548
UGT1A1	*28	0.001	0.001	0.001	0	0.001	0
UGT1A1	*36	0.028	0.099	0.007	0	0.004	0.001
UGT1A1	*6	0.034	0.001	0.012	0.138	0.007	0.014
UGT1A1	*80+*28	0.341	0.446	0.376	0.13	0.299	0.436
UGT1A1	*80+*37	0.013	0.048	0.003	0	0	0.001
UGT1A4	*1	0.82	0.846	0.859	0.778	0.854	0.77
UGT1A4	*2	0.019	0.007	0.037	0	0.049	0.009
UGT1A4	*3A	0.135	0.076	0.098	0.201	0.092	0.215
UGT1A4	*3B	0.003	0.001	0.003	0.004	0.002	0.006
UGT1A4	*4	0.014	0.043	0	0.011	0.002	0
UGT1A4	*6	0	0	0	0.001	0	0
UGT1A4	*7	0	0	0	0.001	0	0
UGT1A4	*8	0	0	0	0.001	0	0
UGT1A4	*S1	0.007	0.026	0.001	0	0.001	0
UGT1A4	*S2	0.001	0.002	0.001	0	0.001	0
UGT1A4	*S3	0	0	0	0.001	0	0
UGT1A4	Indeterminate	0	0	0	0.002	0	0
UGT2B15	*1	0.336	0.508	0.238	0.507	0.125	0.213
UGT2B15	*2	0.284	0.358	0.244	0.301	0.23	0.249
UGT2B15	*4	0.205	0.089	0.36	0.069	0.358	0.236
UGT2B15	*5	0.158	0.037	0.14	0.12	0.274	0.253
UGT2B15	*6	0.003	0.001	0.007	0.001	0.002	0.006
UGT2B15	*S1	0.001	0	0	0	0.007	0
UGT2B15	*S2	0	0.001	0	0	0	0
UGT2B15	*S3	0.001	0.002	0	0	0	0
UGT2B15	*S4	0	0.001	0	0	0	0
UGT2B15	Indeterminate	0.012	0.003	0.012	0.002	0.004	0.043
UGT2B17	*1	0.525	0.753	0.653	0.174	0.63	0.377
UGT2B17	*2	0.47	0.244	0.346	0.826	0.369	0.601
UGT2B17	*S1	0	0.001	0	0	0	0
UGT2B17	*S2	0.001	0.002	0	0	0	0
UGT2B17	*S3	0.005	0	0.001	0	0.001	0.021
UGT2B7	*1	0.636	0.772	0.674	0.593	0.512	0.594
UGT2B7	*2	0.335	0.227	0.32	0.275	0.484	0.399
UGT2B7	*3	0.03	0.001	0.006	0.132	0.004	0.007
VKORC1	Reference	0.644	0.946	0.589	0.115	0.612	0.855
VKORC1	rs9923231	0.356	0.054	0.411	0.885	0.388	0.145
XPC	Reference	0.315	0.25	0.282	0.333	0.403	0.318
XPC	rs2228001	0.685	0.75	0.718	0.667	0.597	0.682
