# Supplementary material for: Pharmacogenetic analysis of structural variation in the 1000 genomes project using whole genome sequences
Source: Sci Rep. 2024 Oct 1;14:22774. doi: 10.1038/s41598-024-73748-3 (PMC11445439; doi:10.1038/s41598-024-73748-3)
Supplement: Supplementary file 9 — Supplementary Information 9. [file 41598_2024_73748_MOESM9_ESM.xlsx]

## Sheet: Overall
Supplementary Table 7. Comparison of allele frequencies across the 1KGP dataset to PharmGKB.
Gene	Haplotype	1KGP-AFR	PharmGKB-SSA	1KGP-AFR/PharmGKB-SSA	1KGP-EAS	PharmGKB-EAS	1KGP-EAS/PharmGKB-EAS	1KGP-EUR	PharmGKB-EUR	1KGP-EUR/PharmGKB-EUR	1KGP-SAS	PharmGKB-SAS	1KGP-SAS/PharmGKB-SAS	1KGP-AMR	PharmGKB-AME	1KGP-AMR/PharmGKB-AME
CYP2B6	*12	0	0.0	-	0	0.0	-	0	0.00006630849	-	0	0.0	-	0.001	-	-
	*23	0	0.0	-	0.002	0.002063492	0.969231	0	0.00005515508	-	0	0.000043009855	-	0	-	-
	*3	0.001	0.0	-	0	0.0	-	0	0.00213266	-	0.001	0.0024408852	0.409687	0	-	-
	*4	0.002	0.0	-	0.064	0.0841915	0.760172	0.031	0.040871028	0.758483	0.036	0.099	0.363636	0.007	-	-
	*1	0.44	0.31465185	1.39837	0.667	0.64004594	1.04211	0.549	0.49070138	1.11881	0.433	0.6084849	0.711604	0.486	-	-
	*2	0.042	0.031	1.35484	0.043	0.045823272	0.938388	0.053	0.04917699	1.07774	0.042	0.041	1.02439	0.03	-	-
	*6	0.364	0.37487158	0.970999	0.207	0.17446446	1.18649	0.234	0.23297834	1.00439	0.373	0.185	2.01622	0.369	-	-
	*27	0.001	0.006	0.166667	0	0.008	-	0	0.0	-	0	0.0	-	0	-	-
	*15	0.001	0.014535101	0.068799	0	0.0	-	0.004	0.0069231493	0.577772	0	0.00009347988	-	0.004	-	-
	*11	0.001	0.070927635	0.0140989	0	0.0	-	0.004	0.0030138378	1.32721	0.001	0.0021935336	0.455885	0	-	-
CYP2C19	*4	0	0.0	-	0.001	0.00017735043	5.63855	0.001	0.002359747	0.423774	0	0.0	-	0.003	0.00001870861	160.354
	*8	0.001	0.0	-	0	0.0	-	0.003	0.0033593778	0.893023	0.001	0.0	-	0	0.0	-
	*17	0.236	0.17333587	1.36152	0.015	0.020541333	0.730235	0.223	0.2154386	1.0351	0.136	0.17077276	0.79638	0.118	0.086080186	1.37081
	*2	0.17	0.15684253	1.08389	0.312	0.28352264	1.10044	0.145	0.14685704	0.987355	0.358	0.269916	1.32634	0.104	0.121365316	0.856917
	*1	0.516	0.55150676	0.935619	0.616	0.59554905	1.03434	0.627	0.62514144	1.00297	0.479	0.543626	0.88112	0.767	0.7921841	0.968209
	*3	0.002	0.0026677323	0.7497	0.056	0.07247335	0.772698	0	0.0016180738	-	0.012	0.015685236	0.765051	0	0.00035169988	-
CYP2C9	*1	0.806	0.7255106	1.11094	0.957	0.91534376	1.04551	0.793	0.79275	1.00032	0.827	0.7721189	1.07108	0.857	0.9118648	0.939832
	*11	0.024	0.025685642	0.934374	0	0.00029316536	-	0.002	0.0016443896	1.21626	0.001	0.0010429447	0.958824	0.001	0.0028040742	0.356624
	*2	0.008	0.013114594	0.610007	0.001	0.0021256818	0.470437	0.125	0.1273007	0.981927	0.035	0.11379695	0.307565	0.097	0.033402413	2.90398
	*3	0.002	0.011155454	0.179285	0.033	0.037616692	0.87727	0.073	0.07554484	0.966314	0.108	0.10985958	0.983073	0.037	0.030054513	1.2311
	*5	0.017	0.010325842	1.64635	0	0.0	-	0	0.00017448276	-	0	0.0	-	0.001	0.0014913112	0.670551
	*6	0.008	0.008801762	0.908909	0	0.0	-	0	0.00028025627	-	0	0.0	-	0	0.0	-
	*8	0.053	0.075846866	0.698776	0	0.0037306643	-	0.002	0.0018053303	1.10783	0.001	0.0009815951	1.01875	0.001	0.020382864	0.0490608
CYP2D6	*7	0	0.0	-	0	0.00007890699	-	0	0.0005324304	-	0.009	0.0055033257	1.63537	0	0.0049642855	-
	*1x2	0.004	0.011154717	0.358593	0.001	0.0034015381	0.293985	0.005	0.00827514	0.604219	0.005	0.0056089386	0.891434	0.012	0.028610185	0.419431
	*2	0.136	0.19825482	0.685986	0.081	0.12051256	0.672129	0.164	0.18559691	0.883635	0.215	0.29476207	0.729402	0.189	0.2207781	0.856063
	*1	0.262	0.07792157	3.36236	0.264	0.24531412	1.07617	0.357	0.28278142	1.26246	0.398	0.28707457	1.3864	0.468	0.51106596	0.915733
	*4x2	0.027	0.015276226	1.76745	0	0.0	-	0.003	0.0065866476	0.455467	0	0.00089385477	-	0.001	0.0010802817	0.925684
	*4	0.025	0.033842172	0.738723	0.002	0.005371092	0.372364	0.119	0.18538198	0.641918	0.083	0.09062991	0.915812	0.095	0.10239064	0.927819
	*2x2	0.02	0.017319497	1.15477	0.005	0.004530467	1.10364	0.013	0.008444606	1.53944	0.003	0.009521415	0.315079	0.006	0.006066414	0.989052
	*10	0.047	0.055676907	0.844156	0.188	0.4356336	0.431555	0.014	0.015746327	0.889096	0.038	0.086669825	0.438446	0.016	0.014372147	1.11326
	*6	0.001	0.0	-	0	0.00016713818	-	0.021	0.0111156395	1.88923	0.001	0.0	-	0.003	0.0024552024	1.2219
	*5	0.06	0.051536202	1.16423	0.021	0.04863416	0.431795	0.025	0.029528493	0.84664	0.027	0.04591945	0.587986	0.023	0.015873622	1.44894
	*29	0.099	0.12107334	0.817686	0	0.000108467655	-	0	0.0010576919	-	0	0.002685754	-	0.003	0.0018642567	1.60922
	*17	0.191	0.1928703	0.990303	0	0.00009789134	-	0.002	0.003940124	0.507598	0	0.0006661316	-	0.009	0.004750343	1.8946
	*35	0.002	0.0	-	0	0.0005760963	-	0.048	0.0547538	0.876651	0.006	0.012109155	0.495493	0.024	0.009673226	2.48108
	*41	0.017	0.11466208	0.148262	0.038	0.022667762	1.67639	0.089	0.09244589	0.962725	0.12	0.122954845	0.975968	0.061	0.023252923	2.62333
	*9	0.001	0.0	-	0	0.0018526788	-	0.025	0.027575834	0.906591	0	0.0030100124	-	0.013	0.0044353395	2.931
	*3	0.002	0.0015354368	1.30256	0	0.000058398087	-	0.018	0.015905878	1.13166	0.002	0.0010578159	1.89069	0.006	0.00023834161	25.174
	*10x2	0	0.0	-	0.001	0.006096357	0.164032	0	0.00010801118	-	0	0.0	-	0	0.0	-
DPYD	c.1024G>A	0.001	0.0	-	0	0.0	-	0	0.0	-	0	0.0	-	0	-	-
	c.1260T>A	0	0.0	-	0	0.0	-	0.001	0.0005544641	1.80354	0	0.0	-	0	-	-
	c.1577C>G	0	0.0	-	0	0.0	-	0	0.0	-	0	0.0	-	0.001	-	-
	c.1679T>G (*13)	0	0.0	-	0	0.0	-	0.001	0.00055783015	1.79266	0	0.0	-	0	-	-
	c.1905C>G	0	0.0	-	0	0.0	-	0.001	0.000054979286	18.1887	0	0.0	-	0	-	-
	c.2915A>G	0.002	0.0	-	0	0.0	-	0	0.0	-	0	0.0	-	0	-	-
	c.1181G>T	0.001	0.0008968254	1.11504	0	0.0	-	0	0.0000132841415	-	0	0.0	-	0	-	-
	c.2978T>G	0.002	0.0019285714	1.03704	0	0.0	-	0	0.0	-	0	0.0	-	0	-	-
	c.868A>G	0.002	0.002017857	0.991151	0	0.0	-	0	0.0	-	0	0.0	-	0.001	-	-
	c.557A>G	0.023	0.025914682	0.887528	0	0.0	-	0	0.00008854784	-	0	0.0	-	0.003	-	-
	c.1349C>T	0.003	0.003892857	0.770642	0	0.0	-	0	0.0	-	0	0.0	-	0	-	-
	c.1615G>A	0.003	0.0041011903	0.731495	0	0.0	-	0	0.000013374884	-	0	0.0	-	0	-	-
	c.3067C>A	0.025	0.034825396	0.717867	0	0.0	-	0	0.000013283348	-	0	0.0	-	0	-	-
	c.2195T>G	0.001	0.0019285714	0.518519	0	0.0	-	0	0.0	-	0	0.0	-	0	-	-
	c.1358C>G	0.001	0.002017857	0.495575	0	0.0	-	0	0.0	-	0	0.0	-	0	-	-
	c.451A>G	0	0.0	-	0.001	0.00035729833	2.79878	0	0.000013283231	-	0	0.0	-	0.003	-	-
	c.2336C>A	0	0.0	-	0.002	0.0010211836	1.95851	0	0.000013281931	-	0	0.0	-	0	-	-
	c.1314T>G	0	0.0	-	0.001	0.00068351155	1.46303	0	0.0	-	0	0.0	-	0	-	-
	c.1774C>T	0	0.0	-	0.001	0.0015735973	0.635487	0	0.000013284529	-	0	0.0	-	0	-	-
	c.2303C>A	0	0.0	-	0.001	0.0018162305	0.550591	0	0.0	-	0	0.0	-	0	-	-
	c.525G>A	0.001	0.0019642857	0.509091	0	0.000081102364	-	0	0.0	-	0	0.0	-	0.001	-	-
	c.2657G>A (*9B)	0	0.0	-	0	0.00032379513	-	0	0.000013373986	-	0.001	0.00016493561	6.06297	0	-	-
	c.1108A>G	0	0.0	-	0	0.0	-	0	0.0	-	0.001	0.00028279895	3.53608	0	-	-
	c.2582A>G	0	0.0	-	0	0.0	-	0	0.0	-	0.001	0.00029061755	3.44095	0	-	-
	c.1905+1G>A (*2A)	0.001	0.0	-	0	0.0	-	0.005	0.007917321	0.631527	0.008	0.005076194	1.57598	0.001	-	-
	c.2846A>T	0.001	0.0	-	0	0.0	-	0.007	0.0037400308	1.87164	0.001	0.000640429	1.56145	0.003	-	-
	c.2279C>T	0	0.0	-	0	0.0	-	0	0.0	-	0.006	0.0060296794	0.995078	0	-	-
	c.1129-5923C>G, c.1236G>A (HapB3)	0.001	0.0	-	0	0.0	-	0.024	0.023735587	1.01114	0.019	0.019658487	0.966504	0.006	-	-
	c.1627A>G (*5)	0.148	0.157875	0.937451	0.265	0.25466427	1.04059	0.181	0.19492984	0.928539	0.083	0.09372777	0.885543	0.264	-	-
	c.775A>G	0.001	0.0	-	0	0.0	-	0.008	0.015303651	0.522751	0.006	0.0068804934	0.87203	0.009	-	-
	c.2194G>A (*6)	0.013	0.02695635	0.482261	0.009	0.018249057	0.493176	0.043	0.044963934	0.956322	0.078	0.09505568	0.820572	0.045	-	-
	c.85T>C (*9A)	0.26	0.4464008	0.582436	0.054	0.076328315	0.70747	0.06	0.22749932	0.263737	0.166	0.25525716	0.650325	0.091	-	-
	c.496A>G	0.019	0.03082738	0.616335	0.01	0.015562055	0.642589	0.106	0.11037259	0.960383	0.055	0.085167445	0.645787	0.055	-	-
	c.1601G>A (*4)	0.002	0.0	-	0	0.0	-	0.031	0.019760394	1.56879	0.005	0.008595228	0.581718	0.012	-	-
	c.1896T>C	0.002	0.007970238	0.250934	0.001	0.12373856	0.00808156	0.011	0.03787994	0.290391	0.002	0.03587631	0.0557471	0.026	-	-
	c.967G>A	0	0.0	-	0	0.0	-	0.001	0.000041703854	23.9786	0	0.00017881511	-	0	-	-
	c.2161G>A	0.001	0.0009821429	1.01818	0	0.0	-	0	0.0001946586	-	0	0.000089406414	-	0	-	-
	c.1218G>A	0.069	0.08245437	0.836826	0	0.0	-	0	0.0002832076	-	0	0.00017881053	-	0.001	-	-
	c.1371C>T	0.011	0.020694444	0.531544	0	0.0	-	0	0.00017700421	-	0	0.00008935568	-	0	-	-
G6PD	A	0.193	-	-	0	0.0	-	0.004	0.00054859073	7.29141	0	0.0007337911	-	0.011	-	-
	Asahi	0.001	-	-	0	0.0	-	0	0.00016199434	-	0	0.00036695323	-	0	-	-
	Aures	0	-	-	0.001	0.00014428973	6.9305	0	0.0	-	0	0.0	-	0	-	-
	B	0.657	-	-	0.969	0.97378683	0.995084	0.995	0.99463695	1.00037	0.972	0.9557555	1.017	0.971	-	-
	Chinese-5	0	-	-	0.003	0.0016838418	1.78164	0	0.0	-	0	0.0	-	0	-	-
	Coimbra Shunde	0	-	-	0	0.00007214487	-	0	0.000010230493	-	0.001	0.00020966558	4.7695	0	-	-
	Gond	0	-	-	0	0.0	-	0	0.000045109253	-	0.008	0.008700666	0.91947	0	-	-
	Ilesha	0.001	-	-	0	0.0	-	0	0.000009013232	-	0	0.00041928721	-	0	-	-
	Mira d'Aire	0.003	-	-	0	0.0	-	0	0.000009038323	-	0	0.0	-	0	-	-
	Orissa	0	-	-	0	0.0	-	0	0.0	-	0.001	0.0016250786	0.615355	0	-	-
	Sibari	0.001	-	-	0	0.0	-	0	0.000010243173	-	0	0.0	-	0	-	-
	Sierra Leone	0.001	-	-	0	0.0	-	0	0.0025682764	-	0	0.00031527507	-	0	-	-
	Ube Konan	0	-	-	0.001	0.0000674127	14.834	0	0.0	-	0	0.0	-	0	-	-
TPMT	*1	0.887	0.9214915	0.96257	0.977	0.979625	0.99732	0.96	0.9534313	1.00689	0.983	0.9813701	1.00166	0.929	-	-
	*2	0.001	0.0	-	0	0.00008490133	-	0.006	0.0020584913	2.91476	0	0.00022537795	-	0.006	-	-
	*3A	0.003	0.0016235898	1.84776	0	0.00030599828	-	0.028	0.033840433	0.827413	0.004	0.0042245653	0.946843	0.04	-	-
	*3C	0.064	0.052884888	1.21018	0.022	0.01636903	1.344	0.001	0.0049218307	0.203176	0.013	0.011216759	1.15898	0.017	-	-
	*8	0.02	0.024	0.833333	0	0.0	-	0	0.000104547704	-	0	0.00009375629	-	0.003	-	-
Our values less than; PharmGKB is greater
Our values greater; PharmGKB is less
"-" is unavailable
*DPYD-reference was estimated from PharmGKB
