# Supplementary material for: Pharmacogenetic analysis of structural variation in the 1000 genomes project using whole genome sequences
Source: Sci Rep. 2024 Oct 1;14:22774. doi: 10.1038/s41598-024-73748-3 (PMC11445439; doi:10.1038/s41598-024-73748-3)
Supplement: Supplementary file 10 — Supplementary Information 10. [file 41598_2024_73748_MOESM10_ESM.csv]

Supplementary Table 8. Frequencies of phenotypes across the 1KGP dataset.
Gene	Superpopulation code	Phenotype	Frequency
ABCG2	AFR	Normal Function	0.981845688
ABCG2	AFR	Poor Function	0
ABCG2	AFR	Possible Poor Function	0
ABCG2	AFR	Decreased Function	0.018154312
ABCG2	AFR	Possible Decreased Function	0
ABCG2	AFR	Possible Increased Function	0
ABCG2	AFR	Indeterminate	0
ABCG2	AMR	Normal Function	0.792507205
ABCG2	AMR	Poor Function	0.008645533
ABCG2	AMR	Possible Poor Function	0
ABCG2	AMR	Decreased Function	0.198847262
ABCG2	AMR	Possible Decreased Function	0
ABCG2	AMR	Possible Increased Function	0
ABCG2	AMR	Indeterminate	0
ABCG2	EAS	Normal Function	0.720238095
ABCG2	EAS	Poor Function	0.041666667
ABCG2	EAS	Possible Poor Function	0
ABCG2	EAS	Decreased Function	0.238095238
ABCG2	EAS	Possible Decreased Function	0
ABCG2	EAS	Possible Increased Function	0
ABCG2	EAS	Indeterminate	0
ABCG2	EUR	Normal Function	0.890438247
ABCG2	EUR	Poor Function	0.007968127
ABCG2	EUR	Possible Poor Function	0
ABCG2	EUR	Decreased Function	0.101593625
ABCG2	EUR	Possible Decreased Function	0
ABCG2	EUR	Possible Increased Function	0
ABCG2	EUR	Indeterminate	0
ABCG2	SAS	Normal Function	0.81390593
ABCG2	SAS	Poor Function	0.00408998
ABCG2	SAS	Possible Poor Function	0
ABCG2	SAS	Decreased Function	0.18200409
ABCG2	SAS	Possible Decreased Function	0
ABCG2	SAS	Possible Increased Function	0
ABCG2	SAS	Indeterminate	0
CACNA1S	AFR	Uncertain Susceptibility	1
CACNA1S	AFR	Malignant Hyperthermia Susceptibility	0
CACNA1S	AMR	Uncertain Susceptibility	1
CACNA1S	AMR	Malignant Hyperthermia Susceptibility	0
CACNA1S	EAS	Uncertain Susceptibility	1
CACNA1S	EAS	Malignant Hyperthermia Susceptibility	0
CACNA1S	EUR	Uncertain Susceptibility	1
CACNA1S	EUR	Malignant Hyperthermia Susceptibility	0
CACNA1S	SAS	Uncertain Susceptibility	1
CACNA1S	SAS	Malignant Hyperthermia Susceptibility	0
CFTR	AFR	Favorable Response	0.037821483
CFTR	AFR	Unfavorable Response	0
CFTR	AFR	Indeterminate	0.962178517
CFTR	AMR	Favorable Response	0.002881844
CFTR	AMR	Unfavorable Response	0
CFTR	AMR	Indeterminate	0.997118156
CFTR	EAS	Favorable Response	0
CFTR	EAS	Unfavorable Response	0
CFTR	EAS	Indeterminate	1
CFTR	EUR	Favorable Response	0.003984064
CFTR	EUR	Unfavorable Response	0
CFTR	EUR	Indeterminate	0.996015936
CFTR	SAS	Favorable Response	0.00204499
CFTR	SAS	Unfavorable Response	0
CFTR	SAS	Indeterminate	0.99795501
CYP2B6	AFR	Normal Metabolizer	0.254160363
CYP2B6	AFR	Poor Metabolizer	0.214826021
CYP2B6	AFR	Likely Poor Metabolizer	0
CYP2B6	AFR	Intermediate Metabolizer	0.476550681
CYP2B6	AFR	Likely Intermediate Metabolizer	0
CYP2B6	AFR	Possible Intermediate Metabolizer	0
CYP2B6	AFR	Rapid Metabolizer	0.027231467
CYP2B6	AFR	Ultrarapid Metabolizer	0.004538578
CYP2B6	AFR	Indeterminate	0.02269289
CYP2B6	AMR	Normal Metabolizer	0.354466859
CYP2B6	AMR	Poor Metabolizer	0.16426513
CYP2B6	AMR	Likely Poor Metabolizer	0
CYP2B6	AMR	Intermediate Metabolizer	0.435158501
CYP2B6	AMR	Likely Intermediate Metabolizer	0
CYP2B6	AMR	Possible Intermediate Metabolizer	0
CYP2B6	AMR	Rapid Metabolizer	0.014409222
CYP2B6	AMR	Ultrarapid Metabolizer	0
CYP2B6	AMR	Indeterminate	0.031700288
CYP2B6	EAS	Normal Metabolizer	0.511904762
CYP2B6	EAS	Poor Metabolizer	0.051587302
CYP2B6	EAS	Likely Poor Metabolizer	0
CYP2B6	EAS	Intermediate Metabolizer	0.331349206
CYP2B6	EAS	Likely Intermediate Metabolizer	0
CYP2B6	EAS	Possible Intermediate Metabolizer	0
CYP2B6	EAS	Rapid Metabolizer	0.093253968
CYP2B6	EAS	Ultrarapid Metabolizer	0.003968254
CYP2B6	EAS	Indeterminate	0.007936508
CYP2B6	EUR	Normal Metabolizer	0.511952191
CYP2B6	EUR	Poor Metabolizer	0.057768924
CYP2B6	EUR	Likely Poor Metabolizer	0
CYP2B6	EUR	Intermediate Metabolizer	0.35059761
CYP2B6	EUR	Likely Intermediate Metabolizer	0
CYP2B6	EUR	Possible Intermediate Metabolizer	0
CYP2B6	EUR	Rapid Metabolizer	0.047808765
CYP2B6	EUR	Ultrarapid Metabolizer	0.003984064
CYP2B6	EUR	Indeterminate	0.027888446
CYP2B6	SAS	Normal Metabolizer	0.308793456
CYP2B6	SAS	Poor Metabolizer	0.151329243
CYP2B6	SAS	Likely Poor Metabolizer	0
CYP2B6	SAS	Intermediate Metabolizer	0.45398773
CYP2B6	SAS	Likely Intermediate Metabolizer	0
CYP2B6	SAS	Possible Intermediate Metabolizer	0
CYP2B6	SAS	Rapid Metabolizer	0.065439673
CYP2B6	SAS	Ultrarapid Metabolizer	0
CYP2B6	SAS	Indeterminate	0.020449898
CYP2C19	AFR	Normal Metabolizer	0.290468986
CYP2C19	AFR	Poor Metabolizer	0.04387292
CYP2C19	AFR	Likely Poor Metabolizer	0.001512859
CYP2C19	AFR	Intermediate Metabolizer	0.310136157
CYP2C19	AFR	Likely Intermediate Metabolizer	0.019667171
CYP2C19	AFR	Possible Intermediate Metabolizer	0
CYP2C19	AFR	Rapid Metabolizer	0.263237519
CYP2C19	AFR	Ultrarapid Metabolizer	0.052950076
CYP2C19	AFR	Indeterminate	0.018154312
CYP2C19	AMR	Normal Metabolizer	0.596541787
CYP2C19	AMR	Poor Metabolizer	0.011527378
CYP2C19	AMR	Likely Poor Metabolizer	0
CYP2C19	AMR	Intermediate Metabolizer	0.195965418
CYP2C19	AMR	Likely Intermediate Metabolizer	0.005763689
CYP2C19	AMR	Possible Intermediate Metabolizer	0
CYP2C19	AMR	Rapid Metabolizer	0.172910663
CYP2C19	AMR	Ultrarapid Metabolizer	0.017291066
CYP2C19	AMR	Indeterminate	0
CYP2C19	EAS	Normal Metabolizer	0.365079365
CYP2C19	EAS	Poor Metabolizer	0.117063492
CYP2C19	EAS	Likely Poor Metabolizer	0
CYP2C19	EAS	Intermediate Metabolizer	0.503968254
CYP2C19	EAS	Likely Intermediate Metabolizer	0
CYP2C19	EAS	Possible Intermediate Metabolizer	0
CYP2C19	EAS	Rapid Metabolizer	0.013888889
CYP2C19	EAS	Ultrarapid Metabolizer	0
CYP2C19	EAS	Indeterminate	0
CYP2C19	EUR	Normal Metabolizer	0.376494024
CYP2C19	EUR	Poor Metabolizer	0.011952191
CYP2C19	EUR	Likely Poor Metabolizer	0
CYP2C19	EUR	Intermediate Metabolizer	0.274900398
CYP2C19	EUR	Likely Intermediate Metabolizer	0
CYP2C19	EUR	Possible Intermediate Metabolizer	0
CYP2C19	EUR	Rapid Metabolizer	0.292828685
CYP2C19	EUR	Ultrarapid Metabolizer	0.043824701
CYP2C19	EUR	Indeterminate	0
CYP2C19	SAS	Normal Metabolizer	0.231083845
CYP2C19	SAS	Poor Metabolizer	0.163599182
CYP2C19	SAS	Likely Poor Metabolizer	0
CYP2C19	SAS	Intermediate Metabolizer	0.404907975
CYP2C19	SAS	Likely Intermediate Metabolizer	0
CYP2C19	SAS	Possible Intermediate Metabolizer	0
CYP2C19	SAS	Rapid Metabolizer	0.149284254
CYP2C19	SAS	Ultrarapid Metabolizer	0.024539877
CYP2C19	SAS	Indeterminate	0.026584867
CYP2C9	AFR	Normal Metabolizer	0.785173979
CYP2C9	AFR	Poor Metabolizer	0.003025719
CYP2C9	AFR	Likely Poor Metabolizer	0
CYP2C9	AFR	Intermediate Metabolizer	0.211800303
CYP2C9	AFR	Likely Intermediate Metabolizer	0
CYP2C9	AFR	Possible Intermediate Metabolizer	0
CYP2C9	AFR	Rapid Metabolizer	0
CYP2C9	AFR	Ultrarapid Metabolizer	0
CYP2C9	AFR	Indeterminate	0
CYP2C9	AMR	Normal Metabolizer	0.729106628
CYP2C9	AMR	Poor Metabolizer	0.008645533
CYP2C9	AMR	Likely Poor Metabolizer	0
CYP2C9	AMR	Intermediate Metabolizer	0.262247839
CYP2C9	AMR	Likely Intermediate Metabolizer	0
CYP2C9	AMR	Possible Intermediate Metabolizer	0
CYP2C9	AMR	Rapid Metabolizer	0
CYP2C9	AMR	Ultrarapid Metabolizer	0
CYP2C9	AMR	Indeterminate	0
CYP2C9	EAS	Normal Metabolizer	0.916666667
CYP2C9	EAS	Poor Metabolizer	0.001984127
CYP2C9	EAS	Likely Poor Metabolizer	0
CYP2C9	EAS	Intermediate Metabolizer	0.081349206
CYP2C9	EAS	Likely Intermediate Metabolizer	0
CYP2C9	EAS	Possible Intermediate Metabolizer	0
CYP2C9	EAS	Rapid Metabolizer	0
CYP2C9	EAS	Ultrarapid Metabolizer	0
CYP2C9	EAS	Indeterminate	0
CYP2C9	EUR	Normal Metabolizer	0.631474104
CYP2C9	EUR	Poor Metabolizer	0.021912351
CYP2C9	EUR	Likely Poor Metabolizer	0
CYP2C9	EUR	Intermediate Metabolizer	0.346613546
CYP2C9	EUR	Likely Intermediate Metabolizer	0
CYP2C9	EUR	Possible Intermediate Metabolizer	0
CYP2C9	EUR	Rapid Metabolizer	0
CYP2C9	EUR	Ultrarapid Metabolizer	0
CYP2C9	EUR	Indeterminate	0
CYP2C9	SAS	Normal Metabolizer	0.687116564
CYP2C9	SAS	Poor Metabolizer	0.026584867
CYP2C9	SAS	Likely Poor Metabolizer	0
CYP2C9	SAS	Intermediate Metabolizer	0.27198364
CYP2C9	SAS	Likely Intermediate Metabolizer	0
CYP2C9	SAS	Possible Intermediate Metabolizer	0
CYP2C9	SAS	Rapid Metabolizer	0
CYP2C9	SAS	Ultrarapid Metabolizer	0
CYP2C9	SAS	Indeterminate	0.014314928
CYP2D6	AFR	Normal Metabolizer	0.50075643
CYP2D6	AFR	Poor Metabolizer	0.02118003
CYP2D6	AFR	Likely Poor Metabolizer	0
CYP2D6	AFR	Intermediate Metabolizer	0.361573374
CYP2D6	AFR	Likely Intermediate Metabolizer	0
CYP2D6	AFR	Possible Intermediate Metabolizer	0
CYP2D6	AFR	Rapid Metabolizer	0
CYP2D6	AFR	Ultrarapid Metabolizer	0.051437216
CYP2D6	AFR	Indeterminate	0.06505295
CYP2D6	AMR	Normal Metabolizer	0.65129683
CYP2D6	AMR	Poor Metabolizer	0.034582133
CYP2D6	AMR	Likely Poor Metabolizer	0
CYP2D6	AMR	Intermediate Metabolizer	0.242074928
CYP2D6	AMR	Likely Intermediate Metabolizer	0
CYP2D6	AMR	Possible Intermediate Metabolizer	0
CYP2D6	AMR	Rapid Metabolizer	0
CYP2D6	AMR	Ultrarapid Metabolizer	0.031700288
CYP2D6	AMR	Indeterminate	0.040345821
CYP2D6	EAS	Normal Metabolizer	0.523809524
CYP2D6	EAS	Poor Metabolizer	0
CYP2D6	EAS	Likely Poor Metabolizer	0
CYP2D6	EAS	Intermediate Metabolizer	0.446428571
CYP2D6	EAS	Likely Intermediate Metabolizer	0
CYP2D6	EAS	Possible Intermediate Metabolizer	0
CYP2D6	EAS	Rapid Metabolizer	0
CYP2D6	EAS	Ultrarapid Metabolizer	0.009920635
CYP2D6	EAS	Indeterminate	0.01984127
CYP2D6	EUR	Normal Metabolizer	0.484063745
CYP2D6	EUR	Poor Metabolizer	0.061752988
CYP2D6	EUR	Likely Poor Metabolizer	0
CYP2D6	EUR	Intermediate Metabolizer	0.384462151
CYP2D6	EUR	Likely Intermediate Metabolizer	0
CYP2D6	EUR	Possible Intermediate Metabolizer	0
CYP2D6	EUR	Rapid Metabolizer	0
CYP2D6	EUR	Ultrarapid Metabolizer	0.029880478
CYP2D6	EUR	Indeterminate	0.039840637
CYP2D6	SAS	Normal Metabolizer	0.597137014
CYP2D6	SAS	Poor Metabolizer	0.028629857
CYP2D6	SAS	Likely Poor Metabolizer	0
CYP2D6	SAS	Intermediate Metabolizer	0.253578732
CYP2D6	SAS	Likely Intermediate Metabolizer	0
CYP2D6	SAS	Possible Intermediate Metabolizer	0
CYP2D6	SAS	Rapid Metabolizer	0
CYP2D6	SAS	Ultrarapid Metabolizer	0.012269939
CYP2D6	SAS	Indeterminate	0.108384458
CYP3A5	AFR	Normal Metabolizer	0.310136157
CYP3A5	AFR	Poor Metabolizer	0.214826021
CYP3A5	AFR	Likely Poor Metabolizer	0
CYP3A5	AFR	Intermediate Metabolizer	0.475037821
CYP3A5	AFR	Likely Intermediate Metabolizer	0
CYP3A5	AFR	Possible Intermediate Metabolizer	0
CYP3A5	AFR	Rapid Metabolizer	0
CYP3A5	AFR	Ultrarapid Metabolizer	0
CYP3A5	AFR	Indeterminate	0
CYP3A5	AMR	Normal Metabolizer	0.043227666
CYP3A5	AMR	Poor Metabolizer	0.688760807
CYP3A5	AMR	Likely Poor Metabolizer	0
CYP3A5	AMR	Intermediate Metabolizer	0.268011527
CYP3A5	AMR	Likely Intermediate Metabolizer	0
CYP3A5	AMR	Possible Intermediate Metabolizer	0
CYP3A5	AMR	Rapid Metabolizer	0
CYP3A5	AMR	Ultrarapid Metabolizer	0
CYP3A5	AMR	Indeterminate	0
CYP3A5	EAS	Normal Metabolizer	0.079365079
CYP3A5	EAS	Poor Metabolizer	0.505952381
CYP3A5	EAS	Likely Poor Metabolizer	0
CYP3A5	EAS	Intermediate Metabolizer	0.412698413
CYP3A5	EAS	Likely Intermediate Metabolizer	0
CYP3A5	EAS	Possible Intermediate Metabolizer	0
CYP3A5	EAS	Rapid Metabolizer	0
CYP3A5	EAS	Ultrarapid Metabolizer	0
CYP3A5	EAS	Indeterminate	0.001984127
CYP3A5	EUR	Normal Metabolizer	0.003984064
CYP3A5	EUR	Poor Metabolizer	0.898406375
CYP3A5	EUR	Likely Poor Metabolizer	0
CYP3A5	EUR	Intermediate Metabolizer	0.097609562
CYP3A5	EUR	Likely Intermediate Metabolizer	0
CYP3A5	EUR	Possible Intermediate Metabolizer	0
CYP3A5	EUR	Rapid Metabolizer	0
CYP3A5	EUR	Ultrarapid Metabolizer	0
CYP3A5	EUR	Indeterminate	0
CYP3A5	SAS	Normal Metabolizer	0.118609407
CYP3A5	SAS	Poor Metabolizer	0.45603272
CYP3A5	SAS	Likely Poor Metabolizer	0
CYP3A5	SAS	Intermediate Metabolizer	0.425357873
CYP3A5	SAS	Likely Intermediate Metabolizer	0
CYP3A5	SAS	Possible Intermediate Metabolizer	0
CYP3A5	SAS	Rapid Metabolizer	0
CYP3A5	SAS	Ultrarapid Metabolizer	0
CYP3A5	SAS	Indeterminate	0
DPYD	AFR	Normal Metabolizer	0.945537065
DPYD	AFR	Poor Metabolizer	0
DPYD	AFR	Likely Poor Metabolizer	0
DPYD	AFR	Intermediate Metabolizer	0.054462935
DPYD	AFR	Likely Intermediate Metabolizer	0
DPYD	AFR	Possible Intermediate Metabolizer	0
DPYD	AFR	Rapid Metabolizer	0
DPYD	AFR	Ultrarapid Metabolizer	0
DPYD	AFR	Indeterminate	0
DPYD	AMR	Normal Metabolizer	0.971181556
DPYD	AMR	Poor Metabolizer	0
DPYD	AMR	Likely Poor Metabolizer	0
DPYD	AMR	Intermediate Metabolizer	0.028818444
DPYD	AMR	Likely Intermediate Metabolizer	0
DPYD	AMR	Possible Intermediate Metabolizer	0
DPYD	AMR	Rapid Metabolizer	0
DPYD	AMR	Ultrarapid Metabolizer	0
DPYD	AMR	Indeterminate	0
DPYD	EAS	Normal Metabolizer	0.996031746
DPYD	EAS	Poor Metabolizer	0
DPYD	EAS	Likely Poor Metabolizer	0
DPYD	EAS	Intermediate Metabolizer	0.003968254
DPYD	EAS	Likely Intermediate Metabolizer	0
DPYD	EAS	Possible Intermediate Metabolizer	0
DPYD	EAS	Rapid Metabolizer	0
DPYD	EAS	Ultrarapid Metabolizer	0
DPYD	EAS	Indeterminate	0
DPYD	EUR	Normal Metabolizer	0.926294821
DPYD	EUR	Poor Metabolizer	0
DPYD	EUR	Likely Poor Metabolizer	0
DPYD	EUR	Intermediate Metabolizer	0.073705179
DPYD	EUR	Likely Intermediate Metabolizer	0
DPYD	EUR	Possible Intermediate Metabolizer	0
DPYD	EUR	Rapid Metabolizer	0
DPYD	EUR	Ultrarapid Metabolizer	0
DPYD	EUR	Indeterminate	0
DPYD	SAS	Normal Metabolizer	0.934560327
DPYD	SAS	Poor Metabolizer	0.00204499
DPYD	SAS	Likely Poor Metabolizer	0
DPYD	SAS	Intermediate Metabolizer	0.063394683
DPYD	SAS	Likely Intermediate Metabolizer	0
DPYD	SAS	Possible Intermediate Metabolizer	0
DPYD	SAS	Rapid Metabolizer	0
DPYD	SAS	Ultrarapid Metabolizer	0
DPYD	SAS	Indeterminate	0
F5	AFR	Favorable Response	1
F5	AFR	Unfavorable Response	0
F5	AFR	Indeterminate	0
F5	AMR	Favorable Response	0.979827089
F5	AMR	Unfavorable Response	0.020172911
F5	AMR	Indeterminate	0
F5	EAS	Favorable Response	1
F5	EAS	Unfavorable Response	0
F5	EAS	Indeterminate	0
F5	EUR	Favorable Response	0.978087649
F5	EUR	Unfavorable Response	0.021912351
F5	EUR	Indeterminate	0
F5	SAS	Favorable Response	0.977505112
F5	SAS	Unfavorable Response	0.022494888
F5	SAS	Indeterminate	0
IFNL3	AFR	Favorable Response	0.201210287
IFNL3	AFR	Unfavorable Response	0
IFNL3	AFR	Indeterminate	0.798789713
IFNL3	AMR	Favorable Response	0.374639769
IFNL3	AMR	Unfavorable Response	0
IFNL3	AMR	Indeterminate	0.625360231
IFNL3	EAS	Favorable Response	0.827380952
IFNL3	EAS	Unfavorable Response	0
IFNL3	EAS	Indeterminate	0.172619048
IFNL3	EUR	Favorable Response	0.488047809
IFNL3	EUR	Unfavorable Response	0
IFNL3	EUR	Indeterminate	0.511952191
IFNL3	SAS	Favorable Response	0.601226994
IFNL3	SAS	Unfavorable Response	0
IFNL3	SAS	Indeterminate	0.398773006
NUDT15	AFR	Normal Metabolizer	0.992435703
NUDT15	AFR	Poor Metabolizer	0
NUDT15	AFR	Likely Poor Metabolizer	0
NUDT15	AFR	Intermediate Metabolizer	0.001512859
NUDT15	AFR	Likely Intermediate Metabolizer	0
NUDT15	AFR	Possible Intermediate Metabolizer	0
NUDT15	AFR	Rapid Metabolizer	0
NUDT15	AFR	Ultrarapid Metabolizer	0
NUDT15	AFR	Indeterminate	0.006051437
NUDT15	AMR	Normal Metabolizer	0.893371758
NUDT15	AMR	Poor Metabolizer	0.005763689
NUDT15	AMR	Likely Poor Metabolizer	0
NUDT15	AMR	Intermediate Metabolizer	0.083573487
NUDT15	AMR	Likely Intermediate Metabolizer	0
NUDT15	AMR	Possible Intermediate Metabolizer	0
NUDT15	AMR	Rapid Metabolizer	0
NUDT15	AMR	Ultrarapid Metabolizer	0
NUDT15	AMR	Indeterminate	0.017291066
NUDT15	EAS	Normal Metabolizer	0.773809524
NUDT15	EAS	Poor Metabolizer	0.015873016
NUDT15	EAS	Likely Poor Metabolizer	0
NUDT15	EAS	Intermediate Metabolizer	0.156746032
NUDT15	EAS	Likely Intermediate Metabolizer	0
NUDT15	EAS	Possible Intermediate Metabolizer	0.001984127
NUDT15	EAS	Rapid Metabolizer	0
NUDT15	EAS	Ultrarapid Metabolizer	0
NUDT15	EAS	Indeterminate	0.051587302
NUDT15	EUR	Normal Metabolizer	0.992031873
NUDT15	EUR	Poor Metabolizer	0
NUDT15	EUR	Likely Poor Metabolizer	0
NUDT15	EUR	Intermediate Metabolizer	0.003984064
NUDT15	EUR	Likely Intermediate Metabolizer	0
NUDT15	EUR	Possible Intermediate Metabolizer	0
NUDT15	EUR	Rapid Metabolizer	0
NUDT15	EUR	Ultrarapid Metabolizer	0
NUDT15	EUR	Indeterminate	0.003984064
NUDT15	SAS	Normal Metabolizer	0.860940695
NUDT15	SAS	Poor Metabolizer	0.006134969
NUDT15	SAS	Likely Poor Metabolizer	0
NUDT15	SAS	Intermediate Metabolizer	0.126789366
NUDT15	SAS	Likely Intermediate Metabolizer	0
NUDT15	SAS	Possible Intermediate Metabolizer	0
NUDT15	SAS	Rapid Metabolizer	0
NUDT15	SAS	Ultrarapid Metabolizer	0
NUDT15	SAS	Indeterminate	0.006134969
RYR1	AFR	Uncertain Susceptibility	1
RYR1	AFR	Malignant Hyperthermia Susceptibility	0
RYR1	AMR	Uncertain Susceptibility	1
RYR1	AMR	Malignant Hyperthermia Susceptibility	0
RYR1	EAS	Uncertain Susceptibility	0.998015873
RYR1	EAS	Malignant Hyperthermia Susceptibility	0.001984127
RYR1	EUR	Uncertain Susceptibility	0.998007968
RYR1	EUR	Malignant Hyperthermia Susceptibility	0.001992032
RYR1	SAS	Uncertain Susceptibility	1
RYR1	SAS	Malignant Hyperthermia Susceptibility	0
SLCO1B1	AFR	Normal Function	0.517397882
SLCO1B1	AFR	Poor Function	0.001512859
SLCO1B1	AFR	Possible Poor Function	0.006051437
SLCO1B1	AFR	Decreased Function	0.013615734
SLCO1B1	AFR	Possible Decreased Function	0.051437216
SLCO1B1	AFR	Possible Increased Function	0.077155825
SLCO1B1	AFR	Indeterminate	0.332829047
SLCO1B1	AMR	Normal Function	0.504322767
SLCO1B1	AMR	Poor Function	0.017291066
SLCO1B1	AMR	Possible Poor Function	0.002881844
SLCO1B1	AMR	Decreased Function	0.198847262
SLCO1B1	AMR	Possible Decreased Function	0
SLCO1B1	AMR	Possible Increased Function	0.13832853
SLCO1B1	AMR	Indeterminate	0.13832853
SLCO1B1	EAS	Normal Function	0.722222222
SLCO1B1	EAS	Poor Function	0.01984127
SLCO1B1	EAS	Possible Poor Function	0
SLCO1B1	EAS	Decreased Function	0.198412698
SLCO1B1	EAS	Possible Decreased Function	0
SLCO1B1	EAS	Possible Increased Function	0.005952381
SLCO1B1	EAS	Indeterminate	0.053571429
SLCO1B1	EUR	Normal Function	0.392430279
SLCO1B1	EUR	Poor Function	0.019920319
SLCO1B1	EUR	Possible Poor Function	0
SLCO1B1	EUR	Decreased Function	0.201195219
SLCO1B1	EUR	Possible Decreased Function	0
SLCO1B1	EUR	Possible Increased Function	0.199203187
SLCO1B1	EUR	Indeterminate	0.187250996
SLCO1B1	SAS	Normal Function	0.72597137
SLCO1B1	SAS	Poor Function	0.00408998
SLCO1B1	SAS	Possible Poor Function	0
SLCO1B1	SAS	Decreased Function	0.069529652
SLCO1B1	SAS	Possible Decreased Function	0
SLCO1B1	SAS	Possible Increased Function	0.116564417
SLCO1B1	SAS	Indeterminate	0.083844581
TPMT	AFR	Normal Metabolizer	0.786686838
TPMT	AFR	Poor Metabolizer	0.009077156
TPMT	AFR	Likely Poor Metabolizer	0
TPMT	AFR	Intermediate Metabolizer	0.111951589
TPMT	AFR	Likely Intermediate Metabolizer	0
TPMT	AFR	Possible Intermediate Metabolizer	0.004538578
TPMT	AFR	Rapid Metabolizer	0
TPMT	AFR	Ultrarapid Metabolizer	0
TPMT	AFR	Indeterminate	0.08774584
TPMT	AMR	Normal Metabolizer	0.867435159
TPMT	AMR	Poor Metabolizer	0.005763689
TPMT	AMR	Likely Poor Metabolizer	0
TPMT	AMR	Intermediate Metabolizer	0.112391931
TPMT	AMR	Likely Intermediate Metabolizer	0
TPMT	AMR	Possible Intermediate Metabolizer	0.002881844
TPMT	AMR	Rapid Metabolizer	0
TPMT	AMR	Ultrarapid Metabolizer	0
TPMT	AMR	Indeterminate	0.011527378
TPMT	EAS	Normal Metabolizer	0.954365079
TPMT	EAS	Poor Metabolizer	0
TPMT	EAS	Likely Poor Metabolizer	0
TPMT	EAS	Intermediate Metabolizer	0.043650794
TPMT	EAS	Likely Intermediate Metabolizer	0
TPMT	EAS	Possible Intermediate Metabolizer	0
TPMT	EAS	Rapid Metabolizer	0
TPMT	EAS	Ultrarapid Metabolizer	0
TPMT	EAS	Indeterminate	0.001984127
TPMT	EUR	Normal Metabolizer	0.920318725
TPMT	EUR	Poor Metabolizer	0
TPMT	EUR	Likely Poor Metabolizer	0
TPMT	EUR	Intermediate Metabolizer	0.069721116
TPMT	EUR	Likely Intermediate Metabolizer	0
TPMT	EUR	Possible Intermediate Metabolizer	0
TPMT	EUR	Rapid Metabolizer	0
TPMT	EUR	Ultrarapid Metabolizer	0
TPMT	EUR	Indeterminate	0.009960159
TPMT	SAS	Normal Metabolizer	0.965235174
TPMT	SAS	Poor Metabolizer	0
TPMT	SAS	Likely Poor Metabolizer	0
TPMT	SAS	Intermediate Metabolizer	0.034764826
TPMT	SAS	Likely Intermediate Metabolizer	0
TPMT	SAS	Possible Intermediate Metabolizer	0
TPMT	SAS	Rapid Metabolizer	0
TPMT	SAS	Ultrarapid Metabolizer	0
TPMT	SAS	Indeterminate	0
UGT1A1	AFR	Normal Metabolizer	0.243570348
UGT1A1	AFR	Poor Metabolizer	0.232980333
UGT1A1	AFR	Likely Poor Metabolizer	0
UGT1A1	AFR	Intermediate Metabolizer	0.523449319
UGT1A1	AFR	Likely Intermediate Metabolizer	0
UGT1A1	AFR	Possible Intermediate Metabolizer	0
UGT1A1	AFR	Rapid Metabolizer	0
UGT1A1	AFR	Ultrarapid Metabolizer	0
UGT1A1	AFR	Indeterminate	0
UGT1A1	AMR	Normal Metabolizer	0.357348703
UGT1A1	AMR	Poor Metabolizer	0.141210375
UGT1A1	AMR	Likely Poor Metabolizer	0
UGT1A1	AMR	Intermediate Metabolizer	0.501440922
UGT1A1	AMR	Likely Intermediate Metabolizer	0
UGT1A1	AMR	Possible Intermediate Metabolizer	0
UGT1A1	AMR	Rapid Metabolizer	0
UGT1A1	AMR	Ultrarapid Metabolizer	0
UGT1A1	AMR	Indeterminate	0
UGT1A1	EAS	Normal Metabolizer	0.553571429
UGT1A1	EAS	Poor Metabolizer	0.089285714
UGT1A1	EAS	Likely Poor Metabolizer	0
UGT1A1	EAS	Intermediate Metabolizer	0.357142857
UGT1A1	EAS	Likely Intermediate Metabolizer	0
UGT1A1	EAS	Possible Intermediate Metabolizer	0
UGT1A1	EAS	Rapid Metabolizer	0
UGT1A1	EAS	Ultrarapid Metabolizer	0
UGT1A1	EAS	Indeterminate	0
UGT1A1	EUR	Normal Metabolizer	0.478087649
UGT1A1	EUR	Poor Metabolizer	0.091633466
UGT1A1	EUR	Likely Poor Metabolizer	0
UGT1A1	EUR	Intermediate Metabolizer	0.430278884
UGT1A1	EUR	Likely Intermediate Metabolizer	0
UGT1A1	EUR	Possible Intermediate Metabolizer	0
UGT1A1	EUR	Rapid Metabolizer	0
UGT1A1	EUR	Ultrarapid Metabolizer	0
UGT1A1	EUR	Indeterminate	0
UGT1A1	SAS	Normal Metabolizer	0.294478528
UGT1A1	SAS	Poor Metabolizer	0.196319018
UGT1A1	SAS	Likely Poor Metabolizer	0
UGT1A1	SAS	Intermediate Metabolizer	0.509202454
UGT1A1	SAS	Likely Intermediate Metabolizer	0
UGT1A1	SAS	Possible Intermediate Metabolizer	0
UGT1A1	SAS	Rapid Metabolizer	0
UGT1A1	SAS	Ultrarapid Metabolizer	0
UGT1A1	SAS	Indeterminate	0
