# Supplementary material for: Pharmacogenetic analysis of structural variation in the 1000 genomes project using whole genome sequences
Source: Sci Rep. 2024 Oct 1;14:22774. doi: 10.1038/s41598-024-73748-3 (PMC11445439; doi:10.1038/s41598-024-73748-3)
Supplement: Supplementary file 11 — Supplementary Information 11. [file 41598_2024_73748_MOESM11_ESM.xlsx]

## Sheet: Overall
Supplementary Table 9. Comparison of phenotype frequencies across the 1KGP dataset to PharmGKB.
Gene	Haplotype	1KGP-AFR	PharmGKB-SSA	1KGP-AFR/PharmGKB-SSA	1KGP-EAS	PharmGKB-EAS	1KGP-EAS/PharmGKB-EAS	1KGP-EUR	PharmGKB-EUR	1KGP-EUR/PharmGKB-EUR	1KGP-SAS	PharmGKB-SAS	1KGP-SAS/PharmGKB-SAS	1KGP-AMR	PharmGKB-AME	1KGP-AMR/PharmGKB-AME
ABCG2	Decreased Function	0.0181543	0.011623656	1.56184	0.238095	0.4255792	0.559462	0.101594	0.18573408	0.546984	0.182004	0.1690275	1.07677	0.198847	0.32000002	0.621398
	Normal Function	0.981846	0.9883421	0.993427	0.720238	0.4801104	1.50015	0.890438	0.8035329	1.10815	0.813906	0.8222862	0.989809	0.792507	0.64000005	1.23829
	Poor Function	0	0.000034175762	0	0.0416667	0.09431041	0.441803	0.00796813	0.010732961	0.742398	0.00408998	0.00868624	0.470857	0.00864553	0.040000003	0.216138
CYP2B6	Indeterminate	0.0226929	0.19752888	0.114884	0.00793651	0.020025712	0.396316	0.0278884	0.034128595	0.817158	0.0204499	0.014973663	1.36572	0.0317003	-	-
	Intermediate Metabolizer	0.476551	0.39824772	1.19662	0.331349	0.32628936	1.01551	0.350598	0.38715258	0.90558	0.453988	0.36526063	1.24291	0.435159	-	-
	Normal Metabolizer	0.25416	0.14307445	1.77642	0.511905	0.48562673	1.05411	0.511952	0.42950228	1.19197	0.308793	0.42183065	0.732032	0.354467	-	-
	Poor Metabolizer	0.214826	0.23673655	0.907448	0.0515873	0.0436291	1.18241	0.0577689	0.07428478	0.777668	0.151329	0.059536003	2.54181	0.164265	-	-
	Rapid Metabolizer	0.0272315	0.023451613	1.16118	0.093254	0.11734093	0.794727	0.0478088	0.07192102	0.66474	0.0654397	0.12859802	0.50887	0.0144092	-	-
	Ultrarapid Metabolizer	0.00453858	0.000961	4.72277	0.00396825	0.007088209	0.559839	0.00398406	0.0030108297	1.32324	0	0.009801	0	0	-	-
CYP2C19	Indeterminate	0.0181543	0.0	-	0	0.0034064606	-	0	0.0	-	0.0265849	0.0	-	0	0.0	-
	Intermediate Metabolizer	0.310136	0.29945874	1.03566	0.503968	0.45928204	1.0973	0.2749	0.26108757	1.0529	0.404908	0.40806636	0.99226	0.195965	0.21383229	0.916444
	Likely Intermediate Metabolizer	0.0196672	0.042863965	0.458828	0	0.00076989824	-	0	0.0011160374	0	0	0.0	-	0.00576369	0.0	-
	Likely Poor Metabolizer	0.00151286	0.010332189	0.146422	0	0.0004349198	-	0	0.00020405183	0	0	0.0	-	0	0.0	-
	Normal Metabolizer	0.290469	0.36977687	0.785525	0.365079	0.38055435	0.959336	0.376494	0.39611652	0.950463	0.231084	0.29552925	0.781932	0.596542	0.62755567	0.95058
	Poor Metabolizer	0.0438729	0.036714304	1.19498	0.117063	0.12978691	0.901967	0.0119522	0.02387743	0.500564	0.163599	0.08156806	2.00568	0.0115274	0.014819587	0.777847
	Rapid Metabolizer	0.263238	0.21080859	1.2487	0.0138889	0.025343522	0.548025	0.292829	0.2711846	1.07981	0.149284	0.18567303	0.804017	0.172911	0.13638271	1.26783
	Ultrarapid Metabolizer	0.0529501	0.030045323	1.76234	0	0.00042194634	-	0.0438247	0.04641379	0.944217	0.0245399	0.029163336	0.841463	0.0172911	0.0074097984	2.33354
CYP2C9	Indeterminate	0	0.0	-	0	0.0046076896	-	0	0.00059991	0	0.0143149	0.0037963898	3.77067	0	0.0	-
	Intermediate Metabolizer	0.2118	0.049747862	4.25748	0.0813492	0.098925985	0.822324	0.346614	0.13767911	2.51755	0.271984	0.18352722	1.48198	0.262248	0.05818467	4.50716
	Likely Intermediate Metabolizer	0	0.21372117	-	0	0.052658077	-	0	0.20758142	-	0	0.17885593	-	0	0.10592343	0
	Likely Poor Metabolizer	0	0.0049882242	-	0	0.0030826868	-	0	0.019907156	-	0	0.025517693	-	0	0.0034911723	0
	Normal Metabolizer	0.785174	0.73114437	1.0739	0.916667	0.8378542	1.09406	0.631474	0.62845254	1.00481	0.687117	0.5961676	1.15256	0.729107	0.83149743	0.87686
	Poor Metabolizer	0.00302572	0.0003982905	7.59676	0.00198413	0.0028714235	0.690991	0.0219124	0.0057798154	3.79119	0.0265849	0.012135133	2.19074	0.00864553	0.00090327376	9.57133
CYP2D6	Indeterminate	0.0650529	0.0718772	0.905057	0.0198413	0.0668565	0.296774	0.0398406	0	-	0.108384	0.037639	2.87958	0.0403458	0.0511106	0.789382
	Intermediate Metabolizer	0.361573	0.43503	0.831147	0.446429	0.392152	1.13841	0.384462	0.390647	0.984167	0.253579	0.295394	0.858442	0.242075	0.23598	1.02583
	Normal Metabolizer	0.500756	0.43081	1.16236	0.52381	0.518559	1.01013	0.484064	0.513298	0.943046	0.597137	0.61873	0.965101	0.651297	0.635029	1.02562
	Poor Metabolizer	0.02118	0.0152666	1.38734	0	0.0086462	-	0.061753	0.0646633	0.954992	0.0286299	0.0234103	1.22296	0.0345821	0.0217541	1.58968
	Ultrarapid Metabolizer	0.0514372	0.0470164	1.09403	0.00992064	0.0137865	0.71959	0.0298805	0.0313911	0.951878	0.0122699	0.0248268	0.494221	0.0317003	0.0561261	0.564805
CYP3A5	Indeterminate	0	0.0	-	0.00198413	0.0	-	0	0.0	-	0	0.0	-	0	-	-
	Intermediate Metabolizer	0.475038	0.499152	0.95169	0.412698	0.37852672	1.09028	0.0976096	0.13722531	0.711309	0.425358	0.43994826	0.966836	0.268012	-	-
	Normal Metabolizer	0.310136	0.22983262	1.3494	0.0793651	0.064288594	1.23451	0.00398406	0.005491413	0.725508	0.118609	0.106746115	1.11114	0.0432277	-	-
	Poor Metabolizer	0.214826	0.2710154	0.792671	0.505952	0.5571847	0.908051	0.898406	0.85728335	1.04797	0.456033	0.45330563	1.00602	0.688761	-	-
	Possible Intermediate Metabolizer	0	0.0	-	0	0.0	-	0	0.0	-	0	0.0	-	0	-	-
DPYD	Intermediate Metabolizer	0.0544629	0.0007802268	69.804	0.00396825	0.0015508512	2.55876	0.0737052	0.012310129	5.98736	0.0633947	0.007896168	8.02854	0.0288184	-	-
	Likely Intermediate Metabolizer	0	0.046128705	-	0	0.0006734285	-	0	0.036002077	-	0	0.030705668	-	0	-	-
	Likely Poor Metabolizer	0	0.0	-	0	0.000002151144	-	0	0.00048751401	-	0	0.00032522104	-	0	-	-
	Normal Metabolizer	0.945537	0.68180734	1.38681	0.996032	0.24267852	4.10433	0.926295	0.42648664	2.17192	0.93456	0.34003353	2.74844	0.971182	-	-
	Poor Metabolizer	0	0.0	-	0	0.0000024762085	-	0	0.0000782032	0	0.00204499	0.000038145376	53.6104	0	-	-
NUDT15	Indeterminate	0.00605144	-	-	0.0515873	0.045933217	1.12309	0.00398406	0.006048766	0.658657	0.00613497	0.0046207304	1.32771	0.0172911	-	-
	Intermediate Metabolizer	0.00151286	-	-	0.156746	0.16783968	0.933903	0.00398406	0.0076054693	0.523842	0.126789	0.12554385	1.00992	0.0835735	-	-
	Normal Metabolizer	0.992436	-	-	0.77381	0.77218705	1.0021	0.992032	0.98630786	1.0058	0.860941	0.86494493	0.995371	0.893372	-	-
	Poor Metabolizer	0	-	-	0.015873	0.00912025	1.74041	0	0.000014661539	-	0.00613497	0.0045555667	1.3467	0.00576369	-	-
	Possible Intermediate Metabolizer	0	-	-	0.00198413	0.0049198293	0.403292	0	0.000023285522	-	0	0.00033489507	-	0	-	-
TPMT	Indeterminate	0.0877458	0.044807594	1.95828	0.00198413	0.006525885	0.30404	0.00996016	0.0048492607	2.05395	0	0.0024202352	-	0.0115274	-	-
	Intermediate Metabolizer	0.111952	0.1004582	1.11441	0.0436508	0.033404876	1.30672	0.0697211	0.083957225	0.830436	0.0347648	0.034146916	1.0181	0.112392	-	-
	Normal Metabolizer	0.786687	0.8491466	0.926444	0.954365	0.9596651	0.994477	0.920319	0.9090313	1.01242	0.965235	0.96308726	1.00223	0.867435	-	-
	Poor Metabolizer	0.00907716	0.002971174	3.05507	0	0.00029069668	-	0	0.0019385515	-	0	0.00030267553	-	0.00576369	-	-
	Possible Intermediate Metabolizer	0.00453858	0.0026164071	1.73466	0	0.000113386974	-	0	0.0002236386	-	0	0.000042878622	-	0.00288184	-	-
UGT1A1	Indeterminate	0	0.0	-	0	0.0	-	0	0.52974045	-	0	0.0	-	0	-	-
	Intermediate Metabolizer	0.523449	0.49209017	1.06373	0.357143	0.41543636	0.859681	0.430279	0.23449294	1.83493	0.509202	0.4966506	1.02527	0.501441	-	-
	Normal Metabolizer	0.24357	0.31684306	0.768741	0.553571	0.49790722	1.1118	0.478088	0.13011998	3.67421	0.294479	0.29259783	1.00643	0.357349	-	-
	Poor Metabolizer	0.23298	0.19106677	1.21937	0.0892857	0.086656384	1.03034	0.0916335	0.10564661	0.867358	0.196319	0.21075161	0.931518	0.14121	-	-
Our values less than; PharmGKB is greater
Our values greater; PharmGKB is less
"-" is unavailable
