# Supplementary material for: Pharmacogenetic analysis of structural variation in the 1000 genomes project using whole genome sequences
Source: Sci Rep. 2024 Oct 1;14:22774. doi: 10.1038/s41598-024-73748-3 (PMC11445439; doi:10.1038/s41598-024-73748-3)
Supplement: Supplementary file 12 — Supplementary Information 12. [file 41598_2024_73748_MOESM12_ESM.xml]

<?xml version="1.0" encoding="UTF-8" standalone="no"?>
<!DOCTYPE JobSheet PUBLIC "-//Springer-Verlag//DTD A++ V2.4//EN" "http://devel.springer.de/A++/V2.4/DTD/A++V2.4JobSheetV2.4.1.dtd">
<JobSheet JobSheetDate="2024-09-20" Version="2.4.1">
	<ArticleJobSheet>
		<PublisherInfo>
			<PublisherName><?InsertByJWF PublisherName?></PublisherName>
			<PublisherLocation><?InsertByJWF PublisherLocation?></PublisherLocation>
			<PublisherImprintName>Springer Nature</PublisherImprintName>
		</PublisherInfo>
		<JournalInfo JournalProductType="ArchiveJournal" NumberingStyle="Unnumbered">
			<JournalID>41598</JournalID>
			<JournalTitle>Scientific Reports</JournalTitle>
			<JournalAbbreviatedTitle>Sci Rep</JournalAbbreviatedTitle>
		</JournalInfo>
		<ArticleInfo ArticleType="OriginalPaper" ContainsESM="No" Language="En" NumberingStyle="Unnumbered" TocLevels="0">
			<ArticleID/>
			<ArticleTitle Language="En">Pharmacogenetic Analysis of Structural Variation in the 1000 Genomes Project Using Whole Genome Sequences</ArticleTitle>
			<ArticleClassification>
				<ClassificationGroup>
					<CharacteristicValue Characteristic="SubjectPath">/631/208/728</CharacteristicValue>
					<CharacteristicValue Characteristic="SubjectPath">/631/208/457</CharacteristicValue>
					<CharacteristicValue Characteristic="SubjectPath">/631/208/514</CharacteristicValue>
				</ClassificationGroup>
			</ArticleClassification>
			<ArticleCategory ID="article">Article</ArticleCategory>
			<ArticleHistory>
				<Received>
					<Year>2024</Year>
					<Month>04</Month>
					<Day>25</Day>
				</Received>
				<Revised>
					<Year>2024</Year>
					<Month>09</Month>
					<Day>13</Day>
				</Revised>
				<Accepted>
					<Year>2024</Year>
					<Month>09</Month>
					<Day>20</Day>
				</Accepted>
			</ArticleHistory>
			<ArticleFundingInformation>
				<Fund>
					<FunderName FundRefID="http://dx.doi.org/10.13039/100000002">National Institutes of Health</FunderName>
					<GrantNumber GrantRecipient="Au2" Type="FundRef">R35HG011319</GrantNumber>
				</Fund>
			</ArticleFundingInformation>
			<ArticleCopyright>
				<CopyrightHolderName/>
				<CopyrightYear/>
			</ArticleCopyright>
		</ArticleInfo>
		<AuthorGroup>
			<Author AffiliationIDS="Aff1" CorrespondingAffiliationID="Aff1" ID="Au1">
				<AuthorName DisplayOrder="Western">
					<GivenName>Carissa A.</GivenName>
					<FamilyName>Sherman</FamilyName>
				</AuthorName>
				<Contact>
					<Email>carissa.sherman@cuanschutz.edu</Email>
				</Contact>
			</Author>
			<Author AffiliationIDS="Aff1" ID="Au2">
				<AuthorName DisplayOrder="Western">
					<GivenName>Katrina G.</GivenName>
					<FamilyName>Claw</FamilyName>
				</AuthorName>
				<Contact>
					<Email>katrina.claw@cuanschutz.edu</Email>
				</Contact>
			</Author>
			<Author AffiliationIDS="Aff2" CorrespondingAffiliationID="Aff2" ID="Au3">
				<AuthorName DisplayOrder="Western">
					<GivenName>Seung-been</GivenName>
					<FamilyName>Lee</FamilyName>
				</AuthorName>
				<Contact>
					<Email>sbstevenlee@gmail.com</Email>
				</Contact>
			</Author>
			<Affiliation ID="Aff1">
				<OrgName>University of Colorado Anschutz Medical Campus</OrgName>
				<OrgAddress>
					<City>Aurora</City>
					<Country Code="US">United States</Country>
				</OrgAddress>
			</Affiliation>
			<Affiliation ID="Aff2">
				<OrgName>Macrogen Inc</OrgName>
				<OrgAddress>
					<City>Seoul</City>
					<Country Code="KR">Korea, Republic of</Country>
				</OrgAddress>
			</Affiliation>
		</AuthorGroup>
		<ProductionInfo>
			<ManuscriptInfo>
				<PeerReviewSystem>Stoa</PeerReviewSystem>
				<EditorialManuscriptNumber>9f65688a-93b1-4fb6-83b9-cb0fff6829bd</EditorialManuscriptNumber>
				<ElectronicDelivery Delivery="Complete"/>
				<PostalDelivery Delivery="None"/>
				<PrimaryCorrespondingAuthor ID="Au3"/>
			</ManuscriptInfo>
			<WorkflowInfo TaskType="ImportManuscriptData">
				<Priority Level="Standard"/>
				<Supplier>
					<Application Name="PRS">
						<FilesToApplication>
							<NoFiles/>
						</FilesToApplication>
						<Deliverables>
							<NoDeliverables/>
						</Deliverables>
						<FilesToPublisher>
							<ContentFiles>
								<File>
									<Archive Content="Manuscript" FileRef="41598_9f65688a-93b1-4fb6-83b9-cb0fff6829bd.zip"/>
								</File>
							</ContentFiles>
						</FilesToPublisher>
					</Application>
				</Supplier>
			</WorkflowInfo>
		</ProductionInfo>
	</ArticleJobSheet>
</JobSheet>
